# Supplementary material for: Discovering the Molecular Determinants of Phaeobacter inhibens Susceptibility to Phaeobacter Phage MD18
Source: mSphere. 2020 Nov 4;5(6):e00898-20. doi: 10.1128/mSphere.00898-20 (PMC7643831; doi:10.1128/mSphere.00898-20)
Supplement: TABLE S1 [file mSphere.00898-20-st001.xlsx]

## Sheet: Supplementary Table S1
feature_id	type	start	stop	strand	function	nucleotide_sequence	aa_sequence
fig|6666666.555688.peg.1	peg	561	145	-	hypothetical protein	gtgacacctacaatgatttcggcctgcgagggccatgcaatctcgtttatgcagtcccagtttccggacgtccctattctgatgtctgggcaggctgtcccacggggtgcgcagacctatgtacgcttttgggtgcttgcatcagaggaagtcattccgatttccattggcggaaaatcgaaaagccgaaatgtcggggtcattcaggcggatgtctatgggcctaaggatgagggggcgggcccgaccggggacattgcttttgcactcggcaagtctttccatcgacttcctgtagaggcccatggggaaggttgggtcgtattcaaagatgccggtgtcaaggacatgggggatgaagaggaggagcaccggcagatgatgcgggttccctaccgc…	MTPTMISACEGHAISFMQSQFPDVPILMSGQAVPRGAQTYVRFWVLASEEVIPISIGGKSKSRNVGVIQADVYGPKDEGAGPTGDIAFALGKSFHRLPVEAHGEGWVVFKDAGVKDMGDEEEEHRQMMRVPYRFDFNI
fig|6666666.555688.peg.2	peg	1040	561	-	hypothetical protein	atgggggccgtcgtcgcaaacccgaggacattcatcagcgggatcgagaggtatgaagacaggctcgaaacgttgttccggaataaggtacgcaggcttgtgtctgaggggatgcgacgcctgattgcgaagacccccgtgcatacgggacaggcggtagccaactacgtcgcgacggggggagcgccttacggaggccctgtaaaagctggaggcgaccctcagaaggggaccaatgagatgcctttgggcccggagcgaaatcgcggaggagcggcggcagaagccaaggcgaccatcgcctcggtggactttagcgacccatacaaggaattctacatcaccaaccgagcgccgcatatcggcgcactggagtccggctcattgccgaaagcacct…	MGAVVANPRTFISGIERYEDRLETLFRNKVRRLVSEGMRRLIAKTPVHTGQAVANYVATGGAPYGGPVKAGGDPQKGTNEMPLGPERNRGGAAAEAKATIASVDFSDPYKEFYITNRAPHIGALESGSLPKAPYTPRSPAGMFAITVQELMALLSSGSI
fig|6666666.555688.peg.3	peg	1420	1040	-	hypothetical protein	gtgggcttcaaatcactcatcgagaaacaggtgcagggagcgatgcgcatccttggcaccgatgatgacgggcttgcgcgctcgcagacctatattgcggtgggggaagcgacctacgacgcggctacacgacgggcaatagccgctgaagtggaacacgaaggggtcccaatggctttggtgcggtttagcatcaaagatatggacgaagaggttcggcctaagacagaccgtgttgcgttgatttcgacgctcgaccttccgggccctcccagcgagaatgacaagatcaaaacgcacgatgggattgagtacacggtgatgcgtattatgtctgatcctgcggatgccctgagcaagctgcatatccggaggcagtga	MGFKSLIEKQVQGAMRILGTDDDGLARSQTYIAVGEATYDAATRRAIAAEVEHEGVPMALVRFSIKDMDEEVRPKTDRVALISTLDLPGPPSENDKIKTHDGIEYTVMRIMSDPADALSKLHIRRQ
fig|6666666.555688.peg.4	peg	1938	1420	-	hypothetical protein	atggcatttgcattcatcgtggaggatggcagcggacttagcaacgccacctcatatgcctccgtggaggaagcagacgacatcatcaccatgaacatccacgccagtgcggattggtccgcactggttgtcgaggataaagaacgcctgcttgcatgggcttctcgataccttgatgagcgtacccggtggcatggtcgaaaggcggtagaaaccagtgcgcttcgatggccccggacgggggtcacggatcgagacgggttgacactcgcctcgaatatgatcccccggcagctcaagatcgccactgcggagatggctcggtatctcatttctgaagaccgctcggtggagcgtggacaggatgcactgacccgcttgcgtgccgatgtcatcgag…	MAFAFIVEDGSGLSNATSYASVEEADDIITMNIHASADWSALVVEDKERLLAWASRYLDERTRWHGRKAVETSALRWPRTGVTDRDGLTLASNMIPRQLKIATAEMARYLISEDRSVERGQDALTRLRADVIELEFSEGYRLPQVPSHMQYLLKGLGAISSGNGIKFKRIIR
fig|6666666.555688.peg.5	peg	2803	1949	-	Phosphate starvation-inducible protein PhoH, predicted ATPase	atggctgatgcactgaccacccccaccgcattctttgatggagagggggtggaagcgtccccgacaagtctcaagtcgcgtcggcgcaaggaacggaaggctgaaaaggagttgcggcaggcccgccgcaatccgaagcctgtcacagctcgcaccgaaaaccagcagctctacattgacagtctgcatgaaaactcattgacgtttggcatcggacctgcggggtctgggaagacctatgtccctgcccgtgtgtttgggcagcagcttgtggaaggcaagatcgaaaagctctatctcgcccgtccgaacgtgtcgaagaagaagcacgagaatgggttcctgccggggactctggaagaaaagacagccccttggctggtgccgattttcgagggc…	MADALTTPTAFFDGEGVEASPTSLKSRRRKERKAEKELRQARRNPKPVTARTENQQLYIDSLHENSLTFGIGPAGSGKTYVPARVFGQQLVEGKIEKLYLARPNVSKKKHENGFLPGTLEEKTAPWLVPIFEGLKASMGPSEFDRLRKEKRIEEIPYEFIQGRTLGSDKGAACLVDEAENLDIDDLYITLTRQGENLTMCLAGDVYQARIANSGLAEAISMVERHGIPDTGIIEFTDEDIVRSGQAKHWARAFRAHWGHSNLRNVTNCGNEVGDTVLGPNALTS
fig|6666666.555688.peg.6	peg	2903	3016	+	hypothetical protein	gtgggctccctcaaggatagagcatgcgccgcatccgtccccgcgatgattgcattcatttgttccattcttcctccagaagcttgccttttcgaggcgtacctagaaggttaa	MGSLKDRACAASVPAMIAFICSILPPEACLFEAYLEG
fig|6666666.555688.peg.7	peg	3483	3082	-	hypothetical protein	atgcgcctgtttgattccggtcatcaggatgaaacacttatggggcctttcatcttgtcagaaatcagggaccttcgaaaggggatggagggccgagatggcgagttgcgtggggagatagcagcagtgcgtgatgcggttgcgacgctatccgaatctgtgtctcggtcccacagcaaagtggagaacatccagacggatatggatgcgatggcgaacgatgtgcataagctccgaaaggatgtcgatgcgatccagtccaatcgggatgttgaaaggatcaagcaggggtctgcttgggacggcccgaaaaggattcttggagttatcgtcactctcggtgctgcagcaggggcgattacggccatcgttaaattctggcctttgatcgtcgcgcta…	MRLFDSGHQDETLMGPFILSEIRDLRKGMEGRDGELRGEIAAVRDAVATLSESVSRSHSKVENIQTDMDAMANDVHKLRKDVDAIQSNRDVERIKQGSAWDGPKRILGVIVTLGAAAGAITAIVKFWPLIVAL
fig|6666666.555688.peg.8	peg	3710	3504	-	hypothetical protein	atgtacgtacgtgtgtatgcaccagacggcgagccgttcgacgttccccgggagcgggcggaccgcctgatcttgcttcagggttggacgcagtctgcgccaatcgatgttgaaccctcccgcgaagatgtaacttcaagcgagaagaaaacacggaacaaccgagctcgcaggggtgcccgggcgcggaagtctgacggaaagtga	MYVRVYAPDGEPFDVPRERADRLILLQGWTQSAPIDVEPSREDVTSSEKKTRNNRARRGARARKSDGK
fig|6666666.555688.peg.9	peg	3963	4628	+	hypothetical protein	atgccatgggggacttcgataaaagcgctgaggctacgtcaaggactaaaacaggccgctctcgctgagttactttcactggatcaggcaacggtatcccgctgggaaagagggcagtccactccgaccatcgcggtgcaacgccaagtgcgcaggaagctggaagaaatatgcgggggagcccccctgctccaagacctttttgagcgcgtcgtatcctccccatatcgggtactcttgacggatgtaggatcattcaaaaccgtcgcagcctctcaatccgcccttcagtattttgggctcggagatcgctaccctgactacgattgggcctctcaccaacctactcaacagcaaagctacgtctacgaagtccttgttgagaagaacaagctattc…	MPWGTSIKALRLRQGLKQAALAELLSLDQATVSRWERGQSTPTIAVQRQVRRKLEEICGGAPLLQDLFERVVSSPYRVLLTDVGSFKTVAASQSALQYFGLGDRYPDYDWASHQPTQQQSYVYEVLVEKNKLFSDPTIHEVDACVALRMPDGEVMKNSATYYPIRVEGGTARLLIRQHGKTVYEGDEGSLVVRRVTSPPEMISIPRDTFAVQHSQTQNAAQ
fig|6666666.555688.peg.10	peg	5114	4659	-	hypothetical protein	atgtctgtgaataactttttcaacgcggcctacgataaggtcacgatctataccgtcgacggcgaaccgcatgagtgtacccgactgaacgcccgggaacttgttgccatgggcgggtacaaatgggacaagagcagcacgtctgccgctgcaatcgaagccgcgacaccttcagaaccggaaccggcctcggaaccctcggaaggcgtagagcccccgcaggttgatccgtcggaggttgaccacatccgcgcaccgctgagcgagatcgcccatacgattgcgggcgaggcggacgtgtcgaagtaccttgaaggctttactctggatgcgctgcgcacgatggcggatgaacgctatggcgagaagatttcggcgcgctccagcaaggaaaaggcc…	MSVNNFFNAAYDKVTIYTVDGEPHECTRLNARELVAMGGYKWDKSSTSAAAIEAATPSEPEPASEPSEGVEPPQVDPSEVDHIRAPLSEIAHTIAGEADVSKYLEGFTLDALRTMADERYGEKISARSSKEKAIEKIIAFEDQKMAAEMDE
fig|6666666.555688.peg.11	peg	5614	5186	-	hypothetical protein	atggcacgttccgaagtgaactacatctacgatgctgagaccgcgttccgcgctcccggctcggcggctgttaccgcagcaggtgcagtcggcgcagttgcgctggacaaaatggaaaaggtccgccccggctcccgccgtggtagccttggcgcagagcgctacaagctggttgttgtcgtcgaatccgtcgccactcccggcgcggaagagtacaacttctcggttgaagtcggtgccgagggtgctgctgcgaccgttgttgcaggcccgatcaacgtgaccaagaccggtcagtacgtgttcgagctggatgccgcaaccatcgagaagctcgacgacgatcacgcggagatcgaactgaatctcgcgttcgctggtaccccgaccaccaacgag…	MARSEVNYIYDAETAFRAPGSAAVTAAGAVGAVALDKMEKVRPGSRRGSLGAERYKLVVVVESVATPGAEEYNFSVEVGAEGAAATVVAGPINVTKTGQYVFELDAATIEKLDDDHAEIELNLAFAGTPTTNESITFSAWLV
fig|6666666.555688.peg.12	peg	6605	5679	-	hypothetical protein	gtgatcactctgcttgaagctgcaaagctcaaccccggtgaagtactccgtaacaccattatcgagcacttcgcctttacctcagacctcctccgcgtgacgccgttcatcgacgttgctggtggtgcctacgtctacaacctcgaagggcagctcccgggcgtcgccttccgtggcgtgaacgagggctatgaagcgtcggcgggtatcatgaacccggaaaccgagcgtctgcgcatcggtggcggcgaactgaaggtcgacaacgcggtcctgaagatgcacggcaacgaggtccggtctcagcacgagctgcggcaggtcaaggcgctgtctctgaccatcggcgcgaagatgatcaacggtgactccaccgccgatccgcgtgaattcgacggc…	MITLLEAAKLNPGEVLRNTIIEHFAFTSDLLRVTPFIDVAGGAYVYNLEGQLPGVAFRGVNEGYEASAGIMNPETERLRIGGGELKVDNAVLKMHGNEVRSQHELRQVKALSLTIGAKMINGDSTADPREFDGLRTRIRGDQLLDAGSTDGGDPLSVSALRDLIDAVDNPTHLIMSKKMRNLLSAAATDTTIGGYIAYDKDEFGRRVTMFDGLPIVVTDYDAEGKQIIDFNEVGAGGSTATASSIYAVNMGDEGVTGLQNGVMEVRDLGEMPTQPAMLTRVEWLVGMAVLHGRAAARLRGISKAAVTK
fig|6666666.555688.peg.13	peg	7608	6802	-	hypothetical protein	atggcaactctcacctttaactccctctctgaggtccctgaggaccttcgcgaaaccgcaaaggaaggggaaaatggcgtctacacggtcaaggtcgctcccgctgacaaggtccgggaattccgtgaaagcaacgtaaagctttctcaggagcgtgacgatctgatcggcaaggttaccaagtacgagcaggttaccggcgtatcgctggaacagctcggcgaagggaagctggaagattttgcaaagacgctggaaacgctccgcgacaccaagaaaaaggtggaagacggtgcgctggtggaaaacacgtcgctcgaagaagcagcggctgcgcgggtcacggaagtgaccaactcgttcaagtctcagctttctgagctggctcgggaacgcgac…	MATLTFNSLSEVPEDLRETAKEGENGVYTVKVAPADKVREFRESNVKLSQERDDLIGKVTKYEQVTGVSLEQLGEGKLEDFAKTLETLRDTKKKVEDGALVENTSLEEAAAARVTEVTNSFKSQLSELARERDAHKERAKGAEERANQMMVENSIRLAASDPDVAMLDKAVNLVLPAAFRVFKVEDGGKLTPKTADGTIIYGSDGVTPMTVKEWLLKQREDSDFLFKGSKGGGASGSDQKTAGRLSAAELAQMTPQQRMNYARKHGLA
fig|6666666.555688.peg.14	peg	8307	8041	-	hypothetical protein	atgacaagcaagggtcacaacgatgtgtatgctcttctagaaaagatcctcgaagagctgcgcgatattaggaaggaggttgcagaggcatctgcaactcctcccgctcccagtattcccgcctatagccctgtggcaccctacaacgctcccagtgagctccctctgccaaagtgcgccaagtgtggaatctctttgagcagcgtcatgggatacgcatgctccgatcagcactgcccgacagggttgggccccgcaacctgctga	MTSKGHNDVYALLEKILEELRDIRKEVAEASATPPAPSIPAYSPVAPYNAPSELPLPKCAKCGISLSSVMGYACSDQHCPTGLGPATC
fig|6666666.555688.peg.15	peg	9983	8307	-	hypothetical protein	atgagcagttatccaaatccccggacaaaggcaacggtagacgttgcgtttaacgcatcccccgtcctccatccagactatcagtattggagccccatgtggcgcatgatccgcgacgccgaaatcggcgaagtggagatcaagcgcaagcgtgaggtataccttcccaagctggcagggcatgaccagcagcagtacgatgcttacctgcatcgcgcggtcttcttcaacatgacctcgaagactttgaatgcgctgtacggaacgatgttccggcgcaatcccaaggtgtctggtcttcccaagaatctgtcaaaggaatcccgcaagttttccaaggatgggatgtctctccatctgactgcgaagactgcagcgaaggaagttcttgcggtaggt…	MSSYPNPRTKATVDVAFNASPVLHPDYQYWSPMWRMIRDAEIGEVEIKRKREVYLPKLAGHDQQQYDAYLHRAVFFNMTSKTLNALYGTMFRRNPKVSGLPKNLSKESRKFSKDGMSLHLTAKTAAKEVLAVGRYGMLVDASPDGVGSAYVATYTAENILDWQVEEINGEWQFTRVILREIAYQRDKAKYISPYEYTSRFRVLVLHELDDGGYVYEQHVYEDREMHGLPDFEAIPDDIITPTVRGEVLDYIPFVVLGPFTNHPDVQKPPILDIVTLNLSHYMSYAQLEQGRFFTATPVYYTSSGTADDGEGEYFVGPDVVWELGKEGKAGVIEFQGHGLKFLESALEGKESQIAAIGGRMMPGGTSGAAESDNSLKMKEQNEQTLLLNISDTMDEAFTK…
fig|6666666.555688.peg.16	peg	10368	10066	-	hypothetical protein	atgttgccgaaaaagcctgaggaggaatcgggtgcagtcacgctgctccatgtctcgttcgagcgcagcacaatccatgcgggagcggcgcaaacacacatccaatacaccatgcggaagcagacccctgtagggatgctggaagcgtccgatatggtaaaggtctctgacttccgtacccaaggtgccgaggtaatggacgggaagatgttcggctccctgagtgcatctctgaaccgagaagagatggatcgcctcgttgaggcgggagcaaatagcgcctttggggttgcggcagcgtaa	MLPKKPEEESGAVTLLHVSFERSTIHAGAAQTHIQYTMRKQTPVGMLEASDMVKVSDFRTQGAEVMDGKMFGSLSASLNREEMDRLVEAGANSAFGVAAA
fig|6666666.555688.rna.1	rna	10615	10544	-	tRNA-Pro-GGG	cagggcgtagctcaggggtagagcgctcggtcgggaaccgagaggccgctggttcgatcccagtcgccctga
fig|6666666.555688.rna.2	rna	10699	10628	-	tRNA-Thr-CGT	gctggcgtagctcagtggtagagcagcgctctcgtaaagcgaaggtcgggagttcgaatctccccgccagca
fig|6666666.555688.rna.3	rna	10775	10704	-	tRNA-Arg-CCT	ccgctcgtagctcaaaggaagagcacggggctcctatccccggggctgtaggttcgagtcctaccgggcggg
fig|6666666.555688.peg.17	peg	11390	10905	-	hypothetical protein	atgctgcgccctgctttagtggaagagatcaaggcctacctctcgaaggtgtctccggaatcaaaggtctacattggctgcgatagcagccgccgcaagaacaagcagggcgactgggtcgcctcgtacaccacggctgtcgtggtgcatgtggacaacagcaagggatgtaaggtcttctgcgacactgaggcgatggaagactacgatcagcgccatgaccgtccgtacatgcggatgatgaacgaggcctacaaatccatcgaagcgtaccagcagctccaagaggggctgatggagcgtgaagtagaggtccatttggacatcaacgagagtgaagagcatggttcaaactgtgctctgggcgcggctcgggggattgtcctcggtaccattggc…	MLRPALVEEIKAYLSKVSPESKVYIGCDSSRRKNKQGDWVASYTTAVVVHVDNSKGCKVFCDTEAMEDYDQRHDRPYMRMMNEAYKSIEAYQQLQEGLMEREVEVHLDINESEEHGSNCALGAARGIVLGTIGCEVKAKPYAFAASYAADHGVRGGFSRAH
fig|6666666.555688.peg.18	peg	11856	11407	-	hypothetical protein	atgacgaagcaccacatgtccgcggtccctgaccggacgggcgagcccacactctatatcctcatgcgaaccgacatggcctccatgaaccccggaaaggcgatggcgcaggccgctcacgcggccaatgccttcatccgggacgttgagcgccctgaggcctactccgcattcatccacgccgctgtggaagagtgggagggaagcacgcatcagggatttggaaccaccatcaccctcgcggtcccgtccgagcgcgagatggacgaaatcgtgcgtgcggctacggaagaaaactatcctgccgcggttgtacacgacccgacgtaccctctgcgggacggcgcggtcacccatctgctcccgatcaatacctgtgcgtatgtattcactccgtgc…	MTKHHMSAVPDRTGEPTLYILMRTDMASMNPGKAMAQAAHAANAFIRDVERPEAYSAFIHAAVEEWEGSTHQGFGTTITLAVPSEREMDEIVRAATEENYPAAVVHDPTYPLRDGAVTHLLPINTCAYVFTPCRLSHPVSALAGLELHP
fig|6666666.555688.peg.19	peg	12146	11943	-	hypothetical protein	atgcgacagagagagcaaatcgagggcgatctgatccagatcacggcccgtctacacgacctagcgcttagcgggatcggcgtagagaacctgaacaatgtccgcctcctgacggaggccgtcaactccttggtccgcgaaggcgagggctatgccccgcaggtggtccagttcccgacaacggatggtgaaccggtcaggtga	MRQREQIEGDLIQITARLHDLALSGIGVENLNNVRLLTEAVNSLVREGEGYAPQVVQFPTTDGEPVR
fig|6666666.555688.rna.4	rna	12333	12262	-	tRNA-Thr-GGT	gctgtcgtagctcagtggaagagcgttcccgtggtaagggaaaggccgagagttcgatactctccggcagct
fig|6666666.555688.rna.5	rna	12412	12342	-	tRNA-Trp-CCA	aggggcgtagctcagtggtagagcagcggtctccaaaaccgcgtgggagggttcgattccctccgcccctg
fig|6666666.555688.rna.6	rna	12758	12680	-	tRNA-Leu-CAA	gggggcgtggcggaacggtatacgcagcagcttcaaaccctgtggcttcggcatgagggttcgaatccctccgccccta
fig|6666666.555688.rna.7	rna	12918	12839	-	tRNA-Leu-CAG	gccgatgtggcggaacggtatacgcagcgtcttcagacggcgtggcctagggcatgagggttcgactccctccatcggca
fig|6666666.555688.rna.8	rna	13003	12923	-	tRNA-Leu-GAG	gccagtgtggcggaatggtatacgcagcgtcttgagagggcgtggtcttacgacatgagggttcgactccctccactggca
fig|6666666.555688.peg.20	peg	13777	13016	-	hypothetical protein	atggcgaacacaaaaatcatattgccgtctctgtctcagtctgagacccttttcggggatgccattctgaatgaccccttccccccgtttattggggtggaggcgtcatttacggaggacccagaagagcctgtcgatccgacttaccgggtcgacctgcatgcgtccaactttgatgggacatcactgatttctgcagggacggatgttgaggagggatgggccctctccgacgcaggaagtgcgaacaccgtattcgtggacgacgctaacgccgtcgggcccgctatgaagttcgatggggcctcgtaccttacgtctgcggaacagccgggggtagcctctgctctggatgttctgactacgggaacgtaccggatcacctcgtacatgagtctt…	MANTKIILPSLSQSETLFGDAILNDPFPPFIGVEASFTEDPEEPVDPTYRVDLHASNFDGTSLISAGTDVEEGWALSDAGSANTVFVDDANAVGPAMKFDGASYLTSAEQPGVASALDVLTTGTYRITSYMSLGGGIGTPRGTFFSYVSASRNTNLEISGSSDAVNFRVRVNNSQWVVSQATESLVFPQGELIRVTMDVVDNVASLFVNDLQIAPSVPIPAFTEIDGRVTLGAAYRSSAFNFMEHWLHRVTID
fig|6666666.555688.peg.21	peg	14070	13777	-	hypothetical protein	atgacaacgccgattgcaagtaatttcaccggcggtgacacgccccccgttaaaatcgagacaggtcagtacacgtttgcggtgtctggtgaattcgagggagccactgctaccttgatgttgaatatcggaccggcggtcggggtccctgtatccgacgccagcttcactgagccgggtgcgaaggtcgtttggcttccgagttgtacggcttttgtcgaagtttcctctccgggggagaggacggcaatcaatgccgcgatctctcctatgtcttcgagcactaagagctga	MTTPIASNFTGGDTPPVKIETGQYTFAVSGEFEGATATLMLNIGPAVGVPVSDASFTEPGAKVVWLPSCTAFVEVSSPGERTAINAAISPMSSSTKS
fig|6666666.555688.rna.9	rna	14241	14169	-	tRNA-Ile-GAT	tgtcccgtagctcagcggtagagcggaggtccgataaacctcgacagcgctggttcgatcccagccgggacaa
fig|6666666.555688.rna.10	rna	14476	14404	-	tRNA-Gly-GCC	gcaggcgtagctcagcaggtagagcgccaccttgccaaggtggaggtcgtgggttcgagccccatcgcccgct
fig|6666666.555688.rna.11	rna	14634	14564	-	tRNA-Gln-CTG	tgcccggtcgtctagtggcaggacgcctgactctgactcaggtaacgctggttcgaatccagctcgggcat
fig|6666666.555688.rna.12	rna	14781	14711	-	tRNA-Gly-TCC	gcggatgtagctcagtggtagagcatcgggtttccaccccgtgtgcgtcggttcgatcccgatcatccgct
fig|6666666.555688.rna.13	rna	14937	14864	-	tRNA-Arg-ACG	ggttccgtagctcaattggagagagcgcctgcctacgaagcaggaggttgcaggttcgagtcctgccgggacta
fig|6666666.555688.peg.22	peg	15364	14942	-	hypothetical protein	atgcgtgatcttacacttgccgtggttgccgggcttttcatcggagggttgatcaattttccttggaaggattatttcttccccgtgaacccctacgaaaatgtgacgatccactcctttgaagagacccccaaggggcacgtcctgcatgcttcattcttcaagaatgaatgtgagttccgaaaattggaagctcacgcaaggtctttgggggagtgggagcgcctttcgctctccgatgttggcggagagaagggtgatcgagtagcaggatggcacacatttacgctgctcgcagatacgaccggtgcgaattatgacgatatcgaattccgcacgcggcaccactgcccaaccgacgatggcggcaacgaagtagtggatcgcgttttttacggc…	MRDLTLAVVAGLFIGGLINFPWKDYFFPVNPYENVTIHSFEETPKGHVLHASFFKNECEFRKLEAHARSLGEWERLSLSDVGGEKGDRVAGWHTFTLLADTTGANYDDIEFRTRHHCPTDDGGNEVVDRVFYGTSLGTSE
fig|6666666.555688.peg.23	peg	15731	15357	-	hypothetical protein	atgatcgcattggttaccggaggacgggagtaccgggaccggcgcgagttgtacggcgttctcgacaagctccacgcggagcgttcgtttaagtttttggtgcacggcggcgcgcgcggtgcagacagaatggcccataaatgggccaaagaaaggggagtgcagccggttgcgatggaagctctatgggacaccgaaggtgaccctgcaggaacaaaccgcaacttgagaatgtacgagttcgcgaagcccgagcttatcattgccttctcgggagggcggggcacggcaaacatgatgaaagtggggtacgacgcaaagagagcgggtgaccctgtagaaattatcgatgtcgaggacctttcctatgcgtga	MIALVTGGREYRDRRELYGVLDKLHAERSFKFLVHGGARGADRMAHKWAKERGVQPVAMEALWDTEGDPAGTNRNLRMYEFAKPELIIAFSGGRGTANMMKVGYDAKRAGDPVEIIDVEDLSYA
fig|6666666.555688.rna.14	rna	15850	15780	-	tRNA-Asp-GTC	ggtcctgttgccgtcagggaaggccccggactgtctatccgggaaggcgggttcgagtcccgtcaggaccg
fig|6666666.555688.rna.15	rna	16027	15945	-	tRNA-Cys-GCA	gatgtggtgacggaacgggaacgtgacggattgcaactccgatgcctccttagggagtgcgggttcaaatcccgctcacatct
fig|6666666.555688.rna.16	rna	16108	16037	-	tRNA-Lys-TTT	gaaccggtagctcagtggtagagccgttgatttttaatcaacaggtcgtgggttcgaaccccactcggttct
fig|6666666.555688.peg.24	peg	16503	16162	-	hypothetical protein	atggatgacccccaccacaccccgttctgcccgacctgtggaaggcccaaccctatccagcgcagcccggagtggctgttgactcgattttctggcatttttgccaacattttggcccttttgcttgagtgtcggagggatcgacgtgcggcctcaaagcgtgaattgtgctacgcggcgtatgcggatcacgaaggtggtcccccggtaactgcgccaagtgttgtgcaggccacaattacgcgggatcgcccgaagctgtggaagcttgggtgggatgttgtaggaccttcggtaacggggtcaggttatcagcttgttgctctggagcagcctcggtga	MDDPHHTPFCPTCGRPNPIQRSPEWLLTRFSGIFANILALLLECRRDRRAASKRELCYAAYADHEGGPPVTAPSVVQATITRDRPKLWKLGWDVVGPSVTGSGYQLVALEQPR
fig|6666666.555688.peg.25	peg	16586	16735	+	hypothetical protein	atggatggacagggggttcttcaggcgcacaccccctccgaaaacgccaccgaaacgcgaacaaaggacacaaaggcgcttgcccacgcagctcgcatcttatgccgccgaaaaggcaggatcaagacgctgagttggctccccgcctag	MDGQGVLQAHTPSENATETRTKDTKALAHAARILCRRKGRIKTLSWLPA
fig|6666666.555688.rna.17	rna	16963	16892	-	tRNA-Val-GAC	gggtccttagctcagaggtagagcacctgctcgacacgcagaaggccgctggttcgatcccagcaggaccca
fig|6666666.555688.rna.18	rna	17131	17059	-	tRNA-Val-TAC	tcccggttagctcagcggtagagcgggaggtttacaccctccgacagcggcggttcgatcccgccaccgggga
fig|6666666.555688.peg.26	peg	18095	17469	-	hypothetical protein	atgggaaagaggtccaattttgaacgggtagagcgggactactaccagacgccctttgaggcggtgaagcctctattccccttcctcccggcgggccggttcagctttgctgagccctgcgcgggagacgggcgactggtacggcatgttcgtgagggaaccgaccggaaggcccagtgcctgctggcatcggatatctctccagattgcgactgggtgtcccacaaagacgcacttctgatcgaggaacacgatctcgaaaacgtggacctcatcataaccaatccgccttgggatcgccgaaaggcaaccgggcagattttgcaccgactgattgaccggttcgcggcgcttcgcccgacgtggcttctgttcgacagtgactgggttcagacggta…	MGKRSNFERVERDYYQTPFEAVKPLFPFLPAGRFSFAEPCAGDGRLVRHVREGTDRKAQCLLASDISPDCDWVSHKDALLIEEHDLENVDLIITNPPWDRRKATGQILHRLIDRFAALRPTWLLFDSDWVQTVQAKPYLERMVATVSIGRVKWIEGSTMSGKDNCQWHLFHPDARSICKVPMHFGRGIPPYPGFVDDYMGAPQLAMAA
fig|6666666.555688.peg.27	peg	19060	18095	-	hypothetical protein	atgagcatcctaaaagtcgcatgtggccccgccgatattggcgtgggcggatatgagtggaacaccgagctggtttcttcccgcttcgacccaaagcgcgtcgaggggtgctttgctacgggcaatgcccgggtactcactcttccacatgacgcgccgtcaggcacagaggtttggtaccatttccgtcacgcacagggggacaacaccttccttctgatcgacggcacctttctcacgattgaggacgggaacagcgaagacctcgtacgtctggggtattcggacgcgaaggtctatatggaagtggttggcgatactgttgaccgcagcggggagcagcagcttggagagaatgttgcatattcctttgatcttcacgtcattgtgggttcaacg…	MSILKVACGPADIGVGGYEWNTELVSSRFDPKRVEGCFATGNARVLTLPHDAPSGTEVWYHFRHAQGDNTFLLIDGTFLTIEDGNSEDLVRLGYSDAKVYMEVVGDTVDRSGEQQLGENVAYSFDLHVIVGSTVTCRWYINGALYGEKTVDNVAGGRGVARSATWAHSNQYQTTYASEIVVADEDTRGMRVREMRPRSFGIFQEWDGSINALRDDDLATGISTELPNRRVSFGVTNVENVQPGDVINRVVAQTFAQKGETGLSGFTHFFRHRNGNVTDGADQSLSVLGEYFVEEFSVNPDTGVAWQPEDFRSLQTGIQSRA
fig|6666666.555688.peg.28	peg	19428	19057	-	hypothetical protein	atgtcattcaggattaccacatcacattccttcatcatcgacggagatgagctcaacgcaggagcacgcgcttttgtacgagacgctcgaatgttcgtcatggatgggacggactttggtaccgcttcggatcgcatgtttctcaaggacttccgactgttcgccattgacggacaggcgctgaaccacacccgcccaagggtaaacaccacgggtttgttcgccattgaagggcgcgcgtctgatacgggattgagggccttttccactctctttgagatcagcgggacgccggggcagcagagcatcgtcgcagttcgagagaccaacttctttgcccttgaaaacgctagtcaggagacgccaccatga	MSFRITTSHSFIIDGDELNAGARAFVRDARMFVMDGTDFGTASDRMFLKDFRLFAIDGQALNHTRPRVNTTGLFAIEGRASDTGLRAFSTLFEISGTPGQQSIVAVRETNFFALENASQETPP
fig|6666666.555688.rna.19	rna	19584	19513	-	tRNA-Phe-GAA	gcctgtgtagctgatgtggtcttagcgccggattgaagtcccggagatggaggttcgatcctcccgcaggca
fig|6666666.555688.rna.20	rna	19671	19589	-	tRNA-Pseudo-GTA	gggtaggaggcagatacggttagctgcggcggtctgtaaaaccgttggggaaacccatgtgagttcaaatctcaccctactca
fig|6666666.555688.peg.29	peg	21051	20062	-	hypothetical protein	atgaccaccgagattttccgctgcgtcgcaggctcccgactgttcgggactgccacggagtcatccgacaccgactacaaagccgtccacgtaccggacgcccggtcgatcctcttgggcaccgctaacgcggtcatcgaccagtccaccggatcgaacgacactgccaactcggctgacgacgtcgacatggtgtctttccctgtccagaagtacctctccatgctggcaaagatggagaccaacgctctggaaatgctctttgcccccaaccagcacgatgattggctgtgggacgagatcaagaatgagcgcttccgcctgatgtcccggaacaagaaggctttcaccggctacgccaaggggcaggcgatgcgctactccgtccgcggagaccgg…	MTTEIFRCVAGSRLFGTATESSDTDYKAVHVPDARSILLGTANAVIDQSTGSNDTANSADDVDMVSFPVQKYLSMLAKMETNALEMLFAPNQHDDWLWDEIKNERFRLMSRNKKAFTGYAKGQAMRYSVRGDRVASLEKLVTILECLDPNRPMNEQNVNDVMNQIKGVKVYEKRDPQRNSVLGYRLTPYLTAFGRECPMTCKPKEALSIYRKPLVEAGKRSRDAASGDGPDWKGLYHAQRIVDEGLELFATGELVFPCREASYYLQIRSGELPVEAVLNRFEERLEALEEIEPIPEFRDEADKKWIDEFVMSVHEQKVVSAYEEWRAAS
fig|6666666.555688.peg.30	peg	22146	22331	+	hypothetical protein	atgttccttacgccggtccgggataccctcccggttcttcctgtgtccatggtgaaactcgcttcaagcaccaccaagaaagcacccagtgtttgggacataaacgcgctcgcaataagcggatcggatgctttcatggtgaggctccctgactttgtccgtgaggacgaagctcgcggcctctga	MFLTPVRDTLPVLPVSMVKLASSTTKKAPSVWDINALAISGSDAFMVRLPDFVREDEARGL
fig|6666666.555688.rna.21	rna	22743	22670	-	tRNA-Arg-TCT	aattcagtagctcaataggatagagcaatggtcgtctaaaccatcggtagcgggttcaaatcccgtctgatctt
fig|6666666.555688.rna.22	rna	23851	23779	-	tRNA-Met-CAT	tgcaggatagagcagtggtcagctcaccgggttcatattccggaggtcgttggttcgaatccagctcctgcaa
fig|6666666.555688.rna.23	rna	23977	23905	-	tRNA-Pro-CGG	caggatgtagctcagttggtagagtgcccgcctcggacgcgggaggccgtgggatcgtgacccaccatcctga
fig|6666666.555688.peg.31	peg	24128	23979	-	hypothetical protein	atgcggttcattgggatcgtttcgatcatcggaattctgggctcgcttgctatggcgagtgtagcgcccggagcggcattcgcaggcatccttggcttcggtgtcgttctggccttcgccagcatgggggttcgggcctccaacgaataa	MRFIGIVSIIGILGSLAMASVAPGAAFAGILGFGVVLAFASMGVRASNE
fig|6666666.555688.rna.24	rna	24267	24192	-	tRNA-Met-CAT	ggtgtagtagctcctcagttggtagagcccccggctcataactgggagtgcggtggttcgatcccacctgtcacca
fig|6666666.555688.rna.25	rna	24573	24501	-	tRNA-Met-CAT	ggtgacatagctcagttggtagagcccccggctcataactgggagtgcggtggttcgatcccacctgtcacct
fig|6666666.555688.rna.26	rna	24799	24726	-	tRNA-Glu-CTC	ggagcattggtctagcggtcaaggacgcccggttctcagccgggaggacaggggttcaaatcccctatgctcta
fig|6666666.555688.rna.27	rna	25102	25029	-	tRNA-Glu-TTC	ggggcattggtctagcggtctaggacgtcggcttttcacgtcgaaggacacgggttcaaatcccgtatgcccta
fig|6666666.555688.peg.32	peg	25914	25750	-	hypothetical protein	atgtcgaacgaacacttcgccgctaacgcggccacgatgtctccgcacagtaatactgtcgagccattgatctcagagcgctatcgcggacctgtctctgaacaggaacgcgccaaggcagaaaatcagtttctcgccagctttgagaagcgagtaggcatctaa	MSNEHFAANAATMSPHSNTVEPLISERYRGPVSEQERAKAENQFLASFEKRVGI
fig|6666666.555688.peg.33	peg	26703	26407	-	hypothetical protein	atggcaaacgtaagcatcacctcggacatgttcgaaacggtcaacacccacgagctgcgcaacggcgatctggtatccgtcaacggtaccctgttcaagctgcgcgaccgtcaagagcgcgacctgaaagagggggaaagcggctggaaaaatggtccggtggtgtggtttaggactgatgtggtcgccatcggtgatccggacgggatgcctgctcactggcgcgaagactggattatccaaggaaaccgcgccgcaatttggcagcgcctcgaccggtccaaggtcaaggcctga	MANVSITSDMFETVNTHELRNGDLVSVNGTLFKLRDRQERDLKEGESGWKNGPVVWFRTDVVAIGDPDGMPAHWREDWIIQGNRAAIWQRLDRSKVKA
fig|6666666.555688.peg.34	peg	27130	26927	-	hypothetical protein	atgtacatcgcaaccatcaaaaccgcagaaggcaccatcgcacacaagtcggacgcaaaagcggacctgatggcctgctaccgctgggccagcgtgcaaggcaaggcgggtcacgactgggcgcgcgacgtgtcgccgaccttcaaagttctgaccgatgcagcgaccggagaaccccgccgcctcgaaatcgaaaaggcctga	MYIATIKTAEGTIAHKSDAKADLMACYRWASVQGKAGHDWARDVSPTFKVLTDAATGEPRRLEIEKA
fig|6666666.555688.peg.35	peg	27533	27261	-	hypothetical protein	atgccaacgcagacattgaaccgcaccgccactgtgacagtctatgtagaaaaggccggaaccgaatttgaatgcacggttgaggccgagggaactttggtttgtggggggagcaacgcatatggaagcgatgagcctgcatgggcagaggttgaggggattattttgcgaaattcccgtggtgatcgggtcagccagcgcttcaccgacgctctgagcgccagcgattgggaacacatcgccgaagctctggaaggatcggacggcgggtaa	MPTQTLNRTATVTVYVEKAGTEFECTVEAEGTLVCGGSNAYGSDEPAWAEVEGIILRNSRGDRVSQRFTDALSASDWEHIAEALEGSDGG
fig|6666666.555688.peg.36	peg	28048	27722	-	hypothetical protein	atgctctatgtttttctcctgaccatctacaccgaaacctcaattgacgtttatgtggaagactccggcctgaccggcacggactgcatcgaggccatggaaaactatagccaaacgaacccgagctggaccgacgggaacccctcctgtgaaccggatcacgcgaccatgcccgctgagatcaagcaccaaggggaaatctatgtcctgcctgcctgcgacaccgaagactcctccaattgctattgggacgcgggaacgcgcggcaacggggaaggaatttcgttttacgacatcggaggcaatgccttccttctctacccctga	MLYVFLLTIYTETSIDVYVEDSGLTGTDCIEAMENYSQTNPSWTDGNPSCEPDHATMPAEIKHQGEIYVLPACDTEDSSNCYWDAGTRGNGEGISFYDIGGNAFLLYP
fig|6666666.555688.peg.37	peg	28354	28127	-	hypothetical protein	atggcacgctttcaaccccgagtcgacatttggaccctgacccctgagcagcgcgcggcgctgcaaccggggcagcatatcacggcaggaccgaacaaccccggagtctacctaggccagacgcggggcgggtctgacgtggcaatgtgggaaggcaacgcgaaaggccggaatcgccgggaatacatggcatccctgcgccggtatgccctgaataatttggcttga	MARFQPRVDIWTLTPEQRAALQPGQHITAGPNNPGVYLGQTRGGSDVAMWEGNAKGRNRREYMASLRRYALNNLA
fig|6666666.555688.peg.38	peg	28527	28354	-	hypothetical protein	atggcactggaatggaaagagatcggcaccatcgataacaccgagaccggcgaatctgagccgctgcgcgtcgcggagctgcgcaccgtggaagactttgcgggagccatgggcatgaccatggaagagctggcagagctgcaagagaccgtggaagcggaggggctggactga	MALEWKEIGTIDNTETGESEPLRVAELRTVEDFAGAMGMTMEELAELQETVEAEGLD
fig|6666666.555688.peg.39	peg	29120	28719	-	hypothetical protein	atgggggttgacgtctatttcaaccttcaccgcaaggtgtggtcaatccgttgccgcaaatccgggctggtgactgaccacgcccgagtcgtggccttccctctgggcgcgtctatggtggtccgccccgctgggcgcgccaaggttcaggcaactggtcaaaagaacgtgcacgcctttgtgcgcggcgctgagcctgagctatcggaccgcgtcgcggattggctggcatttgggcgcggattgcctgaggcgactcgcatcacttacaacccgcgacacgctgggcacttcacccgcaaggacaacggcgcgcggatcgactccgcatcggcgattgtcatggtcgcgccgccagacgccccgcccgaggtttgggccgtaccaaaaaattcggct…	MGVDVYFNLHRKVWSIRCRKSGLVTDHARVVAFPLGASMVVRPAGRAKVQATGQKNVHAFVRGAEPELSDRVADWLAFGRGLPEATRITYNPRHAGHFTRKDNGARIDSASAIVMVAPPDAPPEVWAVPKNSA
fig|6666666.555688.peg.40	peg	29257	29120	-	hypothetical protein	atggcacgctacgctttccccctcatgatcatcaccctctgcgccgcactgggcgctgacatcgcggctgactggatcggcggatacaccacggcactggctgagcgcaccgcgcaacaaatgatggaactgcactga	MARYAFPLMIITLCAALGADIAADWIGGYTTALAERTAQQMMELH
fig|6666666.555688.peg.41	peg	29637	29380	-	hypothetical protein	atggcacgcttcaccaagtacttcccgaccccgctggccctgaaccgcaacgccctgaacccctcgaccgtaggcgcggcatttatcggctgggatagccctgaggcggacgtcaacgggatgcaaaacctcgccactgaggccacccgtgcccgcgacgtaggaaagcccatgagcgcgactgacgccgcccatttccacaagctgttgccggggcaacgcctcaccgtcaacggctacgtttacgcgtacgactga	MARFTKYFPTPLALNRNALNPSTVGAAFIGWDSPEADVNGMQNLATEATRARDVGKPMSATDAAHFHKLLPGQRLTVNGYVYAYD
fig|6666666.555688.peg.42	peg	30262	29726	-	hypothetical protein	atgcaacacgaccgattccacgacctgaaaggcgttacgcctatccccgccaagcacgacgaaaaggcggcattcatcttgcaagcgattgaagacttggcaggcttgctggaaggcgcgggggcgattacgtgccgcattgctgaggcgcgcgccaaggccgctgcacaccctcgcaaaaggcatctggaccttgttcgcgtaaatgagcacgccaacgccgccgaagtcctgcaccgcgtttcttcgaatctcatgctggcaaacatcgcggccaatgatccgggcattttggacgagtcgcgcctgatccgtgacctcgcattcattcacgccgcgtccatgcagagccatgttgagggggaatgcgagattgaccatccgaccgacccacgccac…	MQHDRFHDLKGVTPIPAKHDEKAAFILQAIEDLAGLLEGAGAITCRIAEARAKAAAHPRKRHLDLVRVNEHANAAEVLHRVSSNLMLANIAANDPGILDESRLIRDLAFIHAASMQSHVEGECEIDHPTDPRHAPAHVSAADDLEEAGGAYVRAWVWVPLDEVEPGHIEDAAHDLNAD
fig|6666666.555688.peg.43	peg	30673	30323	-	hypothetical protein	atgaaaaccttcgacggaaccccagtcgccacgatccgcagcaccgacaccggaatccctttcaccatgcgccttgtccgcatcggtgacggctatgggcgcaacctcgccttgacccacgacaaaaacgaaccgctggtggaattctatgatgcccgctatgcctgcgaccccaccaaagaaaagggcggggaatatggtcaattcgtgtcgcgctactacgcatcgaccttgttcgcgtcgccgtccgccgagtctggcctgaaccttgaaggctctgtgcccaactggacaatcgacggtgaaggaatgcgcgccgctttcgcgatcctgcgcaactggctgaactga	MKTFDGTPVATIRSTDTGIPFTMRLVRIGDGYGRNLALTHDKNEPLVEFYDARYACDPTKEKGGEYGQFVSRYYASTLFASPSAESGLNLEGSVPNWTIDGEGMRAAFAILRNWLN
fig|6666666.555688.peg.44	peg	31248	30763	-	hypothetical protein	atggcaaccctgagtgagacccgcaaagctgaccgcgcccgcatggcaaaggaactggtcaaaactgtaatggaatgcggggcaacctgcgaagtccttgaagagggggccgatacataccgaccacgccgggttctgatcgcgattgaaggcccgcgcggcttgtgttgcgggatcgactttgacggggaaaccatccagcccaatatttttgtaaacgggtggaacatgtccacccgcacggatgcatgccttgcccggggccgcttccctgacggcgaggtgaacccgcaccatcagcgcaagtgcacaaccgtcgtgcgcggctttgacgccctgctagagcacgtccgcacggttctgacccgcgccgccgatggcagcttgttcgacgctgag…	MATLSETRKADRARMAKELVKTVMECGATCEVLEEGADTYRPRRVLIAIEGPRGLCCGIDFDGETIQPNIFVNGWNMSTRTDACLARGRFPDGEVNPHHQRKCTTVVRGFDALLEHVRTVLTRAADGSLFDAEKEAQHVAENGTWQDRAASFAKWREELRA
fig|6666666.555688.peg.45	peg	31924	31490	-	hypothetical protein	atgaacagtacagaacaccttctgagccttgtaaccaacatcgcggacgaactgagcaatccgccgctggtgaatgaggaaaccggggacgtgatcacggaaaccctttttgatgacgatgacccggaaatccgggaagagtgggacggggacgaagaaggcaccttttacaccgaaagcggcgaagttgtcgaggttgtgcgcaagcggttgtgcgacactgaagtgtatgacgtggaatacaccgtgtccggaaatctggagttcatgggcgcgcgcctaatggtggcggggggcggaccgaatatctacatcaacacccgaaccgaaacggttcaagggtattggggctccgaccgatttgagcgcagttacacggacgcgcaaggaatccatgag…	MNSTEHLLSLVTNIADELSNPPLVNEETGDVITETLFDDDDPEIREEWDGDEEGTFYTESGEVVEVVRKRLCDTEVYDVEYTVSGNLEFMGARLMVAGGGPNIYINTRTETVQGYWGSDRFERSYTDAQGIHEYWEEMYNTAKG
fig|6666666.555688.peg.46	peg	32737	32045	-	hypothetical protein	atgggttggctgattgaggacatttggaacggaccgctgcgctatgctgatgaaaagtcgcgggttgaaaagcattacaccggaaccatggctgacggcgtcacattccgccccgtgcatatctcaaactcccgccccgcatggtatgtcgcggttgaggtgacaatccccgccggggttgagcacgaccccgcgccctacatcgcggaaacgctgcaagacggatcgcgccgctatgtgttcgctgaggtaatgctaacccgcaacacgaaacgggaatggggttacaagtgcatttgcgaggcgtctgggcctgtggaagcgaaagcgccgcgcgccctcatcgccaagctttcgccgctgcaatccgggccgctagaagcggaatccgtgctaggg…	MGWLIEDIWNGPLRYADEKSRVEKHYTGTMADGVTFRPVHISNSRPAWYVAVEVTIPAGVEHDPAPYIAETLQDGSRRYVFAEVMLTRNTKREWGYKCICEASGPVEAKAPRALIAKLSPLQSGPLEAESVLGDGKAYTFPTRIGSATQWRAGCETYHTRRAAARALKPGQRIKLHRAAHFGPAEVDTFTVIDPTAYGYRKTSAPCFKTPSGAICKLRPDTLAAGFDVLS
fig|6666666.555688.peg.47	peg	33283	32990	-	hypothetical protein	atggcacgcacccttgatccgaaactggtccgcatgctgctggactcgatccaaaatcaattcgtgaccgttgactttatcaagaaggacggcacgctgcgcactatcaacggacaactgcgcgccgcgtcgcgccttgtggggaatgagcggggcaaggcgcagggggaagccatgcgcgcccgtggtcaagtctggatcggcacgccggacggcaagagcaagagcttttttgttgaccgcgtgactggcattcgctgcgccggtgccaacatcaacgcccgcgctgagtaa	MARTLDPKLVRMLLDSIQNQFVTVDFIKKDGTLRTINGQLRAASRLVGNERGKAQGEAMRARGQVWIGTPDGKSKSFFVDRVTGIRCAGANINARAE
fig|6666666.555688.peg.48	peg	33545	33351	-	hypothetical protein	atgcaggacaatcatgcaagaatttttatccgtgtcacactggaagtagacacccgcgatttggtggacgtcgacgcggactcatacgatccgaatgatgattttgcggcgatgatgatgagcgacgcgaccccgttcatttcgtttgaggatgttgaagaggtgcgccgaattccggaaaaaagtgtcatttag	MQDNHARIFIRVTLEVDTRDLVDVDADSYDPNDDFAAMMMSDATPFISFEDVEEVRRIPEKSVI
fig|6666666.555688.peg.49	peg	33694	33545	-	hypothetical protein	atggccgggaaaaccaaatacgactgcgatgacgttaaggaaattcagcgcgaccgaaagcgcgaccgggctggatggaaggcgtcgcgccaagcggaacgccggaacaagaatcgccgccgcgcatttgagaccggggggaaattctaa	MAGKTKYDCDDVKEIQRDRKRDRAGWKASRQAERRNKNRRRAFETGGKF
fig|6666666.555688.peg.50	peg	34742	33996	-	hypothetical protein	atggcaaacggggtaattctctgggaaggcgcaagcgaaattgacggcgcgcccattatggtaatcgggaccggcatcaaaggcgcaagccgcaacgccaaaaccggtgacctgatccagacttggattctacggtctgacattgccccgaatgaagcggtacacgtcggcgcggatgaatccatttgcggcgcgtgtcctcatcgcggcgaaatcgttgacggaaaaaacgtcaaacgctcctgctatgtgacggtatttcaagcgccgctaagcgtgtacaaaaccgccttgcgcggcaagtatgaccgaccgacgccggaacaagcgcgcgcattgcttgccgggcgacacgtccgactcggcgcgtatggtgatcccgctgcggttccgtttgcc…	MANGVILWEGASEIDGAPIMVIGTGIKGASRNAKTGDLIQTWILRSDIAPNEAVHVGADESICGACPHRGEIVDGKNVKRSCYVTVFQAPLSVYKTALRGKYDRPTPEQARALLAGRHVRLGAYGDPAAVPFAVWDSILSDAARGTGYTHQWKNCNPEFARYCMASADSPCEAMAAQAMGYRTFRVGTTAEKIAQGEFLCPASEQAGKKVDCAACLACGGTSAPNRSSVFIPAHGAKSKVKAFEERAA
fig|6666666.555688.peg.51	peg	34900	35091	+	hypothetical protein	atgggtcagattgtgaaactgccgaacgctgcgcttgatgagtccgaattgcttgcgcagattctggatgaggtccccgcgccgccgccggggctcattgccacgaaagaggaacgccgcgcgcgttatgcgcgccttgcccgcgattgtgaggcacgccgcgtgcgcgctgggtttaaggtggtcacatga	MGQIVKLPNAALDESELLAQILDEVPAPPPGLIATKEERRARYARLARDCEARRVRAGFKVVT
fig|6666666.555688.peg.52	peg	35088	35291	+	hypothetical protein	atgatagaagcggtagagatcaggcgcggggttttcatcgcgcgccgctattgcggcacaatcgcggatcatgtggaagcataccgcgcgcgatattgcccccggtttgggatcaatttccctaccgaacgcattgaggcggactccgtcgatgccctaaacgccgcattgcagcaggcgggatggcgcaaggtttgggcatag	MIEAVEIRRGVFIARRYCGTIADHVEAYRARYCPRFGINFPTERIEADSVDALNAALQQAGWRKVWA
fig|6666666.555688.peg.53	peg	36341	36000	-	hypothetical protein	atggcgtacacaaaggaagaatggtggcacacagataaagaaggtcggcgcatcggatggctgtaccccgaggacatggaagcgatcctcgaaagtgcctatggagcccgtaagtgggtcaacacattcgcccagaaatttggctttgctcgatccaccgtggaccgctggagggatggcaagaccccgatccccaaacacgtcgcagtgatcatcaacatgatcggctccaacaacgtgagaggcgtccccacgccggacatcgaagctgactggcttcccgacgtatccggagcgaacgccaaactggccgctgacgcggcggaggccaaggacggctga	MAYTKEEWWHTDKEGRRIGWLYPEDMEAILESAYGARKWVNTFAQKFGFARSTVDRWRDGKTPIPKHVAVIINMIGSNNVRGVPTPDIEADWLPDVSGANAKLAADAAEAKDG
fig|6666666.555688.peg.54	peg	36942	36619	-	hypothetical protein	atgtgggacatccctcgcaccaaggctatgctgaagttcatcgagaaggagggaccgggcggcaccggtcggatcaccggattgtccatcgaggcagacggtgtcttcatctacaccgacagcacccagtggtgtgatgatgccggttccgggaccttccgtggagacagtgagacagccgcgatcaaagtattcaaggagcggggcgggcccgcccccggcagtgactgggagttagctcaaaagctgatcgatggcacagtcacaccgaaagaagtcgatgagatcgctgacaggttgaaggggcttattcagcacctttga	MWDIPRTKAMLKFIEKEGPGGTGRITGLSIEADGVFIYTDSTQWCDDAGSGTFRGDSETAAIKVFKERGGPAPGSDWELAQKLIDGTVTPKEVDEIADRLKGLIQHL
fig|6666666.555688.peg.55	peg	37109	36945	-	hypothetical protein	atgacccccgaaacagccaaaagcctgctcgaacggttggaccagatggttacggtcgctgcagacaataacgccatgaagaagggtgacctctcgtgggcgttggaggaacaccgccgcctgctcgacgtcgtcgaaggccgcggttcggaacaggggcgctga	MTPETAKSLLERLDQMVTVAADNNAMKKGDLSWALEEHRRLLDVVEGRGSEQGR
fig|6666666.555688.peg.56	peg	38002	38400	+	hypothetical protein	atgaaaatacattccacagtcgagaacgcccgcaaacgccgtgccacctacgcaaaacgcatgcacgatctggtcgccgccgcgtccagtgaaggtgtgttgaaaacaggcgtgcgcatctacgagcagatggcggagacccgctggaagattgacgccatcgactacgtgctggcggggttcgaagacggggtagacgcaggggccttccttgcggtcctcgccggggttcggcgggacctgatcgcgaagggggcccatccgaccggagggatgcgtgcggagccggatgcctactggcatgagctgggcaagatggagcgcgacatgcagctcgcggagaaagaggcacagaacacgctccggaaggagcaggtatcagagagtctacgcggatga	MKIHSTVENARKRRATYAKRMHDLVAAASSEGVLKTGVRIYEQMAETRWKIDAIDYVLAGFEDGVDAGAFLAVLAGVRRDLIAKGAHPTGGMRAEPDAYWHELGKMERDMQLAEKEAQNTLRKEQVSESLRG
fig|6666666.555688.peg.57	peg	38397	38654	+	hypothetical protein	atgaggaagcctgcccccattcgaatctggcgggaccctacgcgtcgggacgtcgaagagctttgccgggagctgggcggcgagctgttcgtgcgccccgcatacgacgggcaccgcttaggtgcaggggcgcgctctttctacaagcgttccgttgtcgacggggtcacggtgaatatgtggattgggttcgctcggaaagggcagcgcccggactggcgcgatatgctgaaacgactcggctcggactgggcctga	MRKPAPIRIWRDPTRRDVEELCRELGGELFVRPAYDGHRLGAGARSFYKRSVVDGVTVNMWIGFARKGQRPDWRDMLKRLGSDWA
fig|6666666.555688.peg.58	peg	38672	38842	+	hypothetical protein	atgaagtaccttttggtggtgttgatcctcgggaacaacgcagaggccgtggatcaggttggaccgttcgagacagaggccgcatgcgagcgggtcctccgtgccgtggtggccgcggacgactggaccatcaaccctctggactgcttccccacggggggctccaattga	MKYLLVVLILGNNAEAVDQVGPFETEAACERVLRAVVAADDWTINPLDCFPTGGSN
fig|6666666.555688.peg.59	peg	38842	39150	+	hypothetical protein	atggcatgggtgatgcccgacgagcgctgttgcccgagctgcgggcacaaggagcgcattctggtcctgcaagcgcgggagggagggttccggctgtcctgtagctggtgtgcgttcctgagcgagcgcatgggcgcacaagaggcgttcttcaaggcgtggagtgtgaaggactaccctgtggggcatatgatggacctcgacggcgcgtcgcactggcaccgggggcgactcgtggaaaacgtgccgatccgggtcatcaacaacgggatgacggcgttggtggttgagcggaaggatgcggcatga	MAWVMPDERCCPSCGHKERILVLQAREGGFRLSCSWCAFLSERMGAQEAFFKAWSVKDYPVGHMMDLDGASHWHRGRLVENVPIRVINNGMTALVVERKDAA
fig|6666666.555688.peg.60	peg	39147	39305	+	hypothetical protein	atgattaggcggctgttgcgtaagctgtccggtccggtggtctgttggcatacatgggattatcacgtgtcgatgttgccccgtgccggggagccggaggcgtggaagaagtgccgcatctgtggcaaggtcgaggttgagcggttctcagaaaattga	MIRRLLRKLSGPVVCWHTWDYHVSMLPRAGEPEAWKKCRICGKVEVERFSEN
fig|6666666.555688.peg.61	peg	39391	39567	+	hypothetical protein	atgatcacctactcccggaccagcccgacagagatcgcggtcgccctcgacggcaagaacgtcggcgtgatccgcaagacaaaaggcggctaccactacaagccaaagggcacgcgtatcacaggcgagtccttcgccacggtcgaagaggtcaaggccagcttggaggaagagtga	MITYSRTSPTEIAVALDGKNVGVIRKTKGGYHYKPKGTRITGESFATVEEVKASLEEE
fig|6666666.555688.peg.62	peg	39567	39833	+	hypothetical protein	atgcggtacaacttcctcggcgcgggcgctgaccgcccccagccccccgaagagcccccgtcggtcgcgcgcatcgacgtgtggttcgactgggcggagttcaaggtctggtacgtgacccggttcgatgccgagggcaacaccatcggtgagagtgacgacttcgcccacaagaacagcgcggtgcgccgcgcaaaagagctgcagaaatctcaggagccggaaccggtcctgaacatcggaacccgcgcaggaggcatggcatga	MRYNFLGAGADRPQPPEEPPSVARIDVWFDWAEFKVWYVTRFDAEGNTIGESDDFAHKNSAVRRAKELQKSQEPEPVLNIGTRAGGMA
fig|6666666.555688.peg.63	peg	39830	40042	+	hypothetical protein	atgatcgaagaaaacagttttccgatgacaccgaaacgggctcgcgccatgggttggaacgcctgctaccaacgtaagagccgaaagcaaaacccattccccgaggggagcgagtttgccgcgcactggttcggggggttcgacgcctcagatgccgccgacagcaacagcgaccgcgctgatgccgaaggaaaaggaggttacgaagaatga	MIEENSFPMTPKRARAMGWNACYQRKSRKQNPFPEGSEFAAHWFGGFDASDAADSNSDRADAEGKGGYEE
fig|6666666.555688.peg.64	peg	40039	40446	+	hypothetical protein	atgacacagatcgaactgaacctgaccccgagcgaagcagagatcatccgccaccggctccacatcccggacgcgatggcagaggtgttcggcccgtccggggatgacatctggggctgcgagtcagacgacgcggcgcaggagcggctggaaaccatcctgagtgagatcgttaccgagttccccggcgagggcatgatcctcaagttcgatctggacaacacggaccacgtcgccgtcatgaacgagctggtcgaaggcaacaccatgggtctcatcgtcaccgacatgatcaatcaggcgactgacgagaaggttcacaaggacggcgtcgcaatgaagaaggtgctgcgccagatcgagacccggtgggcgaacgcaggcctcaccgccgtcttc…	MTQIELNLTPSEAEIIRHRLHIPDAMAEVFGPSGDDIWGCESDDAAQERLETILSEIVTEFPGEGMILKFDLDNTDHVAVMNELVEGNTMGLIVTDMINQATDEKVHKDGVAMKKVLRQIETRWANAGLTAVFNV
fig|6666666.555688.peg.65	peg	42332	40638	-	hypothetical protein	atgactggggtattgatcacgcaggaggaacgcgcgcagtatcgccagctcctgtctgaattggaaatgtatgcgaagaaatttgaggaccacctgaccggcaaggacaagctgcctgccgaggtgatccagatgatggaaagccgccttggtacgtcggacccgtccgcgatcctgcgtgctcttctggacctgcgcgcccattacgaccgggagtatgacgctgctctgcgacacgccgcgcagtttcgcttttcacctttctgtgagtacatgcgccgggaagaggttcctgcgctgcatcaggaattcttgatcgaccacatggagttgatccacgagtctgccgcgaccaagggtgcgcagggtatctctcggttggcaatttcccttccgccc…	MTGVLITQEERAQYRQLLSELEMYAKKFEDHLTGKDKLPAEVIQMMESRLGTSDPSAILRALLDLRAHYDREYDAALRHAAQFRFSPFCEYMRREEVPALHQEFLIDHMELIHESAATKGAQGISRLAISLPPGAAKTTYASHRFAAWHLGRRPDDRWLQGAHTQTFAKDRLGKVVRNLMGEQRYNDVFPEMRLSSSSSAADYFEFTGGAGYYKAVGVGVGISGYRADIGAIDDPIASREDAESAPIRRKLHEWYEDDFGTRPMPGSPIYVVNTRWHEDDLVGHELQKMAEGRGDHWHVINIPAISLGDSDPSGKGDPLGRPEGEGLWPEVFGTEFYLSKKRAITGRSWNSLYMGNPVDEEGGVLKREDVKRYKNVPKDETRNGNVVKKVIKRVTLSVD…
fig|6666666.555688.peg.66	peg	42850	42329	-	hypothetical protein	atgccgaagcttgagaacgcaaagcatgatgaattcgcgcgactgctggcacagggtgtcaagcagggcgaagcctatgtgaaggcggggtactctgagaacaaaggcgcggcatccaaactcgccagcagtcccaaaattcaggaccgggtagaggaataccgcaaggaaatcgcccagaaagtccagaccgcgatgaccgtggtttcggaggagaattggcagtctcttgcggatatggggctcacactggagtgggtcgcaaagcagttcgagaccatctacgaacagtccattcaggcgggcagcttcagcgccgccaacactgccgtgcagaacatccagaaactgatcgagatggaacgcaacggcagtaatgaagaggccaagagcgaagag…	MPKLENAKHDEFARLLAQGVKQGEAYVKAGYSENKGAASKLASSPKIQDRVEEYRKEIAQKVQTAMTVVSEENWQSLADMGLTLEWVAKQFETIYEQSIQAGSFSAANTAVQNIQKLIEMERNGSNEEAKSEESKISVKDTLALLSGMKDVLSATPDNDATPDMIDVTPKEGS
fig|6666666.555688.peg.67	peg	43058	42837	-	hypothetical protein	atgttcagccacttcatcgctcggggaaatctgccagtaaccgcatatgtcggcgctggctacgaacgagaccccgcagcggctcacgccttgatgcggcttccacgcatcgcggcgcgcatcgaagagctgaagcccttctaccacgaaaaataccgcagccgtaagcccagcaatgcgggcctacagccgtttgaggaagaaaaagatgccgaagcttga	MFSHFIARGNLPVTAYVGAGYERDPAAAHALMRLPRIAARIEELKPFYHEKYRSRKPSNAGLQPFEEEKDAEA
fig|6666666.555688.peg.68	peg	43329	43075	-	hypothetical protein	atggatacccctaagttcaaggccatcatcatctgctctgattttgaagaagtacgccgcctgaaagggcggtttccggaggattggcggatcgtcaccgagggggcgtgcttgggtgggttccgagcggacgccctcttcgtgaccccccgcgtttcgacgaacacaagctggttcgactgtgttgcccgactacggctttgggacagctccagccctgtcgtccgtatcgaggtactggatgccggagcttga	MDTPKFKAIIICSDFEEVRRLKGRFPEDWRIVTEGACLGGFRADALFVTPRVSTNTSWFDCVARLRLWDSSSPVVRIEVLDAGA
fig|6666666.555688.peg.69	peg	43634	43338	-	hypothetical protein	atggcgaaaatagcgctgcttaaagggctatgtgacgaggaatgggatgaagacgacaacgatctgatcgatgaggaagaagggcactgcccggacaaccttgaagtagagggcccctcgtacgcgccagtgttcacgggccttctggatgcacaggaaaatccgatcctccgccaccccgtggtccttcggctcgggtttcacccagagcgcaacaaataccacgtccccacgcttgaagacaccggctttgatgaggcggaaggaaaggtctttggctgggtttatgatagttag	MAKIALLKGLCDEEWDEDDNDLIDEEEGHCPDNLEVEGPSYAPVFTGLLDAQENPILRHPVVLRLGFHPERNKYHVPTLEDTGFDEAEGKVFGWVYDS
fig|6666666.555688.peg.70	peg	44154	43612	-	hypothetical protein	atgagttgtatcgtagggatcgaccccggcaatcagggtgcacttgcgtttctcgatcctgagaacaaccgcatgcgcatcgtcgacatgcccacttttgaattcgagaccacccgcaagcgggtgaagatcgacccgtatgcgatcaaggcagagctggcaggccagccggttggtcacatctatctcgaagaggtccacgcctctccgcagatgggaaccgtgtccgccttttcgttcggcgagggcaaggggatcatcaagggggtcgcagccgcgctcgacatccccctgaccgaagtgaagccgacgcagtggaagaagcagatgcgtgtcccggcagacaagcgagccaccgtgcagcgctcgtcccagctcttcccggcaatctcaccccag…	MSCIVGIDPGNQGALAFLDPENNRMRIVDMPTFEFETTRKRVKIDPYAIKAELAGQPVGHIYLEEVHASPQMGTVSAFSFGEGKGIIKGVAAALDIPLTEVKPTQWKKQMRVPADKRATVQRSSQLFPAISPQFKGPRGGVFDGRAEAALIALYGAMELGRSPTAPVTLWENDHGENSAA
fig|6666666.555688.peg.71	peg	44732	44151	-	hypothetical protein	gtgagtaacactccgcctcgtcctcggtgggaccacaaggaagtcaaaactgaagcagccgctcatgtcttctcagacgtcaaagagtgggcgatcagtatggcggtggtgtctgcagatgtggcggacgccgaattccgtgcattggtaacgctcgcgtttctggagagcgatgattgctacgaagctgcccgctacttcgacgatgtctacgattggcccgtcaatggtgagcttgttcggatcatcgaccgcgcttatcagattgccccccgcctgaccgcgcccttcgtccatgcatgggtgatgaagcacaatgtccggtttccggcgacttcggggtccgaggtcagggtgcagatcggggatgcagaggtcaccggcacctgtatcggctcc…	MSNTPPRPRWDHKEVKTEAAAHVFSDVKEWAISMAVVSADVADAEFRALVTLAFLESDDCYEAARYFDDVYDWPVNGELVRIIDRAYQIAPRLTAPFVHAWVMKHNVRFPATSGSEVRVQIGDAEVTGTCIGSVYREARGFVELRNGKVLPVDAEEVVKVLKTKRTGSKPTPPTGGTPIAPRAGALLKKANAA
fig|6666666.555688.peg.72	peg	45857	44865	-	hypothetical protein	ttgacccagcacgacgcccgcacgttcgagaacggcacccccgctgagagcgcatccgacgcccgcccgggcaccctttaccagcgactggacgctgtcgagcagtccatcgctatggtaaacgagatttcgaaggggcttctcagtgggtttcagaagcatcaggcgatcctcacccagttgatcgcggtgccgaccactctccacggcgcgatgacctccatcgctgaggatcagaacaaggcgaacctgaccatgatgctcaagctggaccagcactcctctctgattgaagagctgcaggaggagatcgacgacctccgtggcgaagatgatggcgacaccaaggaccacgtggtgttcaacatcgagacgcagaccgcagcccccggcgacttc…	MTQHDARTFENGTPAESASDARPGTLYQRLDAVEQSIAMVNEISKGLLSGFQKHQAILTQLIAVPTTLHGAMTSIAEDQNKANLTMMLKLDQHSSLIEELQEEIDDLRGEDDGDTKDHVVFNIETQTAAPGDFANSANTLTYATIAPDGTPVFGTLDASKVDADVIQKIMEAANGMGGEKEPDAEASPEPAPAPEPSTDLVRVEGEFLVITMPKVPAAGDLDENDAFDNHMGNVLQELRDQGIIRGDVADTLTAGIAGTVTPEKAASILPKGDPCAGLMEALLKWWEVEETAQLGVHVGHDLNLAVSHIVAFACLQVSMRNIMAALTVAS
fig|6666666.555688.peg.73	peg	46403	46092	-	hypothetical protein	atgcaacctgccgccgctccttataaaaacgaaaaaaccaaaatgtacggtatatcttgttatgtggggatacgggacgtggtcacgagagtggcgaagctaataagagagacgatacattattgttttattggttttgttgttcattcagagataaatatacctacacccctacaccttttcctcttaacctcctgttttttatgggaaaaaccgggtgactcttcgggtgaatctttggtgcacctttgcaagtcattgtttttattggaaaacacctgcacccgtggaaagttccgctatttaccgtga	MQPAAAPYKNEKTKMYGISCYVGIRDVVTRVAKLIRETIHYCFIGFVVHSEINIPTPLHLFLLTSCFLWEKPGDSSGESLVHLCKSLFLLENTCTRGKFRYLP
fig|6666666.555688.peg.74	peg	46681	47742	+	hypothetical protein	atgagctaccatgaagaagaagcctctgcccctcgcggggggaaggctgagggcatcactttcgcgactcgtgaggagttgggggttccggcgcatgagttggatcgtcttggtgtcacggaattgagttatgccgactggcgcgcgatcctttgccgggaggctgcggaagcagcggagcgccggaccgaggaactgatggatgagtgggatgcggagatgtcccctcgtgacatcttgttcgctggggaagcgccgaggaatcggaccaacaagatttctctgaagtgtggctgtaagcatgggctgaccttcgaggccaacctgtattccctgtcgcgcctaccccgggagggccagacctgcccgcgctgctgggaggcgtcgaagccggatcag…	MSYHEEEASAPRGGKAEGITFATREELGVPAHELDRLGVTELSYADWRAILCREAAEAAERRTEELMDEWDAEMSPRDILFAGEAPRNRTNKISLKCGCKHGLTFEANLYSLSRLPREGQTCPRCWEASKPDQLKEIIETKGGTLLSAYSGAHTKVRVRCMKGHVFEATPANLTRGGGKRGSWCPDCHELKGKLKLAEVLAERGCELTEYGKWGTQQTKFYTTFDGTPAQGTHSALMSNPPTYPTKRGPRQVRTFYDDDTMRAYVLADLIPPYLPRVIAEVVGKMDFETVGVAPNLSETSALVKKAIAADNEIGDYKVLNVLHNDQWINPGVYRWGNIDRLDGTLIEMDQQGA
fig|6666666.555688.peg.75	peg	47735	47848	+	hypothetical protein	gtgcctgaccctatcggcgcagtcatcgggctgctgagcatcgcgatgctctcactgctctggaagcactgtgaagcattggaaaatgggaacattgataaggaggtcaaatag	MPDPIGAVIGLLSIAMLSLLWKHCEALENGNIDKEVK
fig|6666666.555688.peg.76	peg	47849	48073	+	hypothetical protein	atgacactgaccaaagacgagacggcggaactgttcactgtgcaggtccggggcgcgattgccacggcatacctgcacgcgaacaagacgcctctgccgcaccacgcccagatgatccggggcacgcgcgagatcaccatgcgtgacatcggggaagtcgggttcgaaacgggcgtcgagttcaccactgcactctgcccccgcgatgagggagcaatcgcatga	MTLTKDETAELFTVQVRGAIATAYLHANKTPLPHHAQMIRGTREITMRDIGEVGFETGVEFTTALCPRDEGAIA
fig|6666666.555688.peg.77	peg	48070	49008	+	hypothetical protein	atgacccacactactgaaacaaaggcgcaggaattggcaggcgcgctgcgccagcgcgggtatctcgtgccgacctctgtcctcgacgaggcgatgaaggaggcgaaggtccagcagatcaccgtggacttggcgggagccatggaaaagatcacgcccgagatgatggaccagacccgcgatctgatgatcgaggcgctgacgcgccgctgcgccgagctggaatttgcccagcgcccggttccgcatctcgtcgagatcgaagccagcaccacgccggggctctggggtcagttctctccgaaccacgggccttggaaggacgccgcgttgcaggcactccgggacaagaagttcagtcagctcgacaccagccaccacgtctcggcgatgaagccg…	MTHTTETKAQELAGALRQRGYLVPTSVLDEAMKEAKVQQITVDLAGAMEKITPEMMDQTRDLMIEALTRRCAELEFAQRPVPHLVEIEASTTPGLWGQFSPNHGPWKDAALQALRDKKFSQLDTSHHVSAMKPDGTPYRVAEFHHAADAAFAEALVNAYRAGHLVPLQITEQTASLVREALIEELGDAMDCTRVWEAWGVGTMRADDFVHVSDDEDRVADLVDAVMKAITEPDVATDAEVEEALDELEGVKPTGVAMDGAVIDSDSLPGQVNDPDKRPMNCRERQRAEGRAYPRSGCTACGASIANGMKCNA
fig|6666666.555688.peg.78	peg	49001	49204	+	hypothetical protein	atgcgtgaattcgtctttttcaccgtcattggcgcgctttgcagcctcattttctgggcggcaaaggtggaggacgccaagcacaccgccgagcgggggcacattctctctcggtgtgaacaggtgggcggggtccccatgcggaccctgttcggggaggttgtctgcgtccgaaacgaagtcgtcatccgggtgtcaggatga	MREFVFFTVIGALCSLIFWAAKVEDAKHTAERGHILSRCEQVGGVPMRTLFGEVVCVRNEVVIRVSG
fig|6666666.555688.peg.79	peg	49201	49554	+	hypothetical protein	atgatcgggtctgcgtgggtaaagaacaagcttcggaagtggctggggatagacaattccgagctggaattggcccttatccgacgagagctggcggtgctggaatcccgcatcgaccagcgcatgaaggagctggaccggctgaccaagatggacgcggacatcagctttcgcggggattgtatggtggttctctccggggtctatcgcggaaagggatacgtccagttctacgaagtccccgcggaggaattccgccacatcgtcgagcggtaccgggggatgcgccgatccaacatcatccgtcacatggatgcccccatcgggcatcggggcggagggttcctgctgtga	MIGSAWVKNKLRKWLGIDNSELELALIRRELAVLESRIDQRMKELDRLTKMDADISFRGDCMVVLSGVYRGKGYVQFYEVPAEEFRHIVERYRGMRRSNIIRHMDAPIGHRGGGFLL
fig|6666666.555688.peg.80	peg	49551	49766	+	hypothetical protein	gtgagtctgacgtggacccgggaccccatctgcggcgtcgaaagggccgtcacggatgtgggcaactacacgctctcgcgaaccgcgatggatgtctcccttctctttttcaatggggacatcatccaccgatgcagctcggggagccaccagaaaaaccgagagagggccgaggaccactacgcggcccggaaggaggaactggatgccgcgtga	MSLTWTRDPICGVERAVTDVGNYTLSRTAMDVSLLFFNGDIIHRCSSGSHQKNRERAEDHYAARKEELDAA
fig|6666666.555688.peg.81	peg	49756	49953	+	hypothetical protein	atgccgcgtgagcacatattcgagccgggggaaggcgactacgtctgcaagcactgcggggcctatgcgtatgacgtcaccctcatggaagggaccggcttcgacatcgaatgcgtcaactggtctgacatccccaaagtgaagaaacgcccccggcggaagacgctgtgggaagaaatcaaggagcttttatcatga	MPREHIFEPGEGDYVCKHCGAYAYDVTLMEGTGFDIECVNWSDIPKVKKRPRRKTLWEEIKELLS
fig|6666666.555688.peg.82	peg	49950	50351	+	hypothetical protein	atgacaatgcgcgtacatctggggcacagcagcacccggtgttggtttgattccatcgatattcaggaaattccaagggtcggcgagttcatcgacaacaagggaatgtttcgggtggaccagatcgtctggcacctcggagacaacccggaggcaacgatctatgtcaccaccttcgagagcgtccagatacccggtgacgggtgggacacggacattgaaaaagcgaaagacgggatcgtaaagcttctgaccgtggagcgggaggggacccccattgtcgtcattggcgggtgggataatcactggacgggcaagagctgggtctatttcgaccagcgcgttccggtgggaaccaccccacgggcgtggaagcctctcccccctgcgatggggcac…	MTMRVHLGHSSTRCWFDSIDIQEIPRVGEFIDNKGMFRVDQIVWHLGDNPEATIYVTTFESVQIPGDGWDTDIEKAKDGIVKLLTVEREGTPIVVIGGWDNHWTGKSWVYFDQRVPVGTTPRAWKPLPPAMGH
fig|6666666.555688.peg.83	peg	50353	50661	+	hypothetical protein	atgacccacaccacctcacttccccctgaggaaatcaagtgggaagactgcgaaatggaacggtacgacaccaacaacggcatcgttctcagaaacatgcgtcagaagccatttggcgacgtcatgttctacctcgatggggccgacattgggttcgcgaagacggacctcgggcccgaggttcttgagcgggcggaaccgatattcaagacgatgctggatatccacaaccgggctaaccgcgcgggcaagcggtacgggcggcggcaggcgaaaaacgagttccgccgttggctggaggatgactga	MTHTTSLPPEEIKWEDCEMERYDTNNGIVLRNMRQKPFGDVMFYLDGADIGFAKTDLGPEVLERAEPIFKTMLDIHNRANRAGKRYGRRQAKNEFRRWLEDD
fig|6666666.555688.peg.84	peg	50661	50903	+	hypothetical protein	atggcgaccccggattgggaaaccatcgatccgggatgggtccgggagaagctggaagagatcaagggtgacccggactacttccggaaaaacttccggactaatccatttatcccggaaatttttccgcttgaagtgaaaaacagtgttgcgaatcgtcattttaactggcattcagatgtcaccgaaacggacaccgccgctgacgcggctcagagcaaggagatatacccagatggctga	MATPDWETIDPGWVREKLEEIKGDPDYFRKNFRTNPFIPEIFPLEVKNSVANRHFNWHSDVTETDTAADAAQSKEIYPDG
fig|6666666.555688.peg.85	peg	50896	52890	+	hypothetical protein	atggctgatttcacaaaattcgcagacgccgtacgcgcccagtttgacatcatgaaaaccgacaccctttttgaggtggtggtcgaccgcgatgagatgtgggacgtatacctgaagtccttcccggaaggcaccaacccgattttccgcacgcgcaccgagcatgactgcgccgcagatcgccacttcattcgtgacgtcgcgaacgtcgtcacggtgaacgacgacctgtccatcaccacgatctgggacatcgatgctgagtacccgtatgatgtggttgcggcggcgatgcgcgagcacatcgaattcaaagcaatcgagaacgtcttccggcatccggtaccccgtgttggcatcccggtggcacgggaactgatcgacggcacagtccgtgag…	MADFTKFADAVRAQFDIMKTDTLFEVVVDRDEMWDVYLKSFPEGTNPIFRTRTEHDCAADRHFIRDVANVVTVNDDLSITTIWDIDAEYPYDVVAAAMREHIEFKAIENVFRHPVPRVGIPVARELIDGTVREWKNFWVDLPRYAVATDGPTVQSRYASAVGVFKRGLEEISLTAVDTVLELISENALYRGDEVKGKLVFFREHWRAYSKINSPTKAQRYLWKHYDHPAATLKNSSIGELLMNLSNGMDLEEAVRKYETMTAPSNYRRTTALITTRMVEQAVTKLRDMGLEGAVKRRHAKLGDVSVNDVLFVDNAVEGQMKDSLTDMLMGEVKRQPVDLSKRKPTKIGLDTFLTEVMPRAKTMDMVITGRNKSNFVTLTAPVEDGPGKLFRWDNDFAWA…
fig|6666666.555688.peg.86	peg	52914	53315	+	hypothetical protein	atgaacatctttgaagcagcatcccgccagaagctccgctttgcgaccaacaaggggaacctgactgtcgaacagctctgggacctgccgctgacctcgtccaagggcctgtccctgaatgagatcggcatgggcatcaagcacgccctgcgggacaccgagatcgacagcctcgttgataccggtaccaacccggagcgggtgaagatgaccctcagcctcgacatcatcaagcacatcattgcggtgaagcaggccgagaacgccgatgcccgtaaggcggcggaccgcaaggccgagaaggagaagctgctgggtcttctggcggagaagcaggacgcggccctgaaggggctcaccgaggaccagatcaaggcccgtctggcagaactcgaaggc…	MNIFEAASRQKLRFATNKGNLTVEQLWDLPLTSSKGLSLNEIGMGIKHALRDTEIDSLVDTGTNPERVKMTLSLDIIKHIIAVKQAENADARKAADRKAEKEKLLGLLAEKQDAALKGLTEDQIKARLAELEG
fig|6666666.555688.peg.87	peg	53442	53684	+	hypothetical protein	atggaccacgtagagatcatccaagccttgataaccggcgacgtcctgcacatccgggacaatgccgaagcccagcgcaccggacgccccgccgaggcggtgcttcagaggggtggtcgtgtcccgatgaaccacgccttgcgcgcggtgcagaacccccgcgtggtggtcgagccgcagaccaaaccctgcgatgcccccaccgactggatgccggatggcgtctgcttcgtagccagctaa	MDHVEIIQALITGDVLHIRDNAEAQRTGRPAEAVLQRGGRVPMNHALRAVQNPRVVVEPQTKPCDAPTDWMPDGVCFVAS
fig|6666666.555688.peg.88	peg	53697	53915	+	hypothetical protein	atgggatgccacccgaacatcaccaaacaatccttcccggcacaaagcaatcgcgtcgggcgaaacgtactggtcgcatatcactacgacaccagtgatttggaaagcggaaccatcattcgagacgacactgaatctcctcacctgacgctgatccaaacggacggcggtcgaacgctactggcgacagagtgtcagtaccaagaaactatggtttga	MGCHPNITKQSFPAQSNRVGRNVLVAYHYDTSDLESGTIIRDDTESPHLTLIQTDGGRTLLATECQYQETMV
fig|6666666.555688.peg.89	peg	53929	54456	+	hypothetical protein	atgccctgcaataccgtatacatggaacccaacgtccgcgagcgccagcaccgcgaggccgctcagcaccttgtctacctctacggcgcgatgaaccagccgatcccgtcccagattgccgctgacgcggcgaacatctacgggggcgcgaatggtgaggaacacatgaagcacctctgcatcttgctgcgcgaaatgtccgaggaccaactcaccaagtacgtctacgacgggcgcaacccacaggcacgcaagctcgctgactggtgggacgagcacaagcgcgaggactggaagcgccgcgaggaagaggcgaagaaggccaagagcttcgacgcctgcgtcgaactggctcagcagtacctcggcggcgggtacaatcactatgacacggctgcg…	MPCNTVYMEPNVRERQHREAAQHLVYLYGAMNQPIPSQIAADAANIYGGANGEEHMKHLCILLREMSEDQLTKYVYDGRNPQARKLADWWDEHKREDWKRREEEAKKAKSFDACVELAQQYLGGGYNHYDTAAKIAEVTGQYYDHDNSTHFFEFDDGVIILSGMDGLTAYKGVKV
fig|6666666.555688.peg.90	peg	54453	54956	+	hypothetical protein	atgagcgccaaagagaccccacaagcacgcgcggcgcgtctcattgaagggttgagcagcaaaacctactccgccggagaagtgaaaaccatgctcaacacgatcacccaaatgggggtgatgccgacagccaaatcggtgaccatggctccggtggaggaaatacaccggggggatgtattcgtggcccccggtgtcggagggaaaagccgaccgtgggttgttacccacgtctacgacagtttcgtggtggcgatagcgatgagctcaggggaaaatgcgcccggcgcactgccgttgaactgtcgcttctggccgggatcgtggctgggcggcgcaacggcccagttcagccgagacgtggcgggcgtttctgtgacgcgcccactgacggatatg…	MSAKETPQARAARLIEGLSSKTYSAGEVKTMLNTITQMGVMPTAKSVTMAPVEEIHRGDVFVAPGVGGKSRPWVVTHVYDSFVVAIAMSSGENAPGALPLNCRFWPGSWLGGATAQFSRDVAGVSVTRPLTDMDTLDRAEEMVVQALSGQYVSSVVSPTVFRSRRAA
fig|6666666.555688.peg.91	peg	54956	55279	+	hypothetical protein	atgacgggtaggcagcatctggatgcaaaggacctgaccttcgcaccggccaagtggcgggacaacgaagacgggggctcggtgggcaacttccacgggacccggatcgtgctggaagctcacggcaaggagggagacccgcggtggaccatcgtgttcggcaacagccactacggctacgtgcgcggcggtcgggatggggaacggaccctcgacgacatcaaacgcattgccgaagaagacggcaaggagcgcatccgctcggcgtacgaatacgccttgcgggtggtggaagacacccagcgcattcacggagggaagtga	MTGRQHLDAKDLTFAPAKWRDNEDGGSVGNFHGTRIVLEAHGKEGDPRWTIVFGNSHYGYVRGGRDGERTLDDIKRIAEEDGKERIRSAYEYALRVVEDTQRIHGGK
fig|6666666.555688.peg.92	peg	55279	55404	+	hypothetical protein	atggtcacgatctactacaagggcactgtgctgctgactgcggcaccgaccgaggcggacatgaagctggtcgccgagacgcagcgcctgtccaaggagttcaaggaaaagggaggcgcggcatga	MVTIYYKGTVLLTAAPTEADMKLVAETQRLSKEFKEKGGAA
fig|6666666.555688.peg.93	peg	55401	55649	+	hypothetical protein	atgagctggaaacccatcgacgagaacacccccaccgaccggtggattttgttgaagggaggtaccaccaccgaggacaactacgtggacgaactgaccgacgcagacatgcaacgcccggttgtcgggaagatgtctgatgaatgggacacgtgggaggcggatgcgagctgggacatctgctattgggacggcgcatggcgaacgacctaccacaacccgacacactggatggaggtaccggaatga	MSWKPIDENTPTDRWILLKGGTTTEDNYVDELTDADMQRPVVGKMSDEWDTWEADASWDICYWDGAWRTTYHNPTHWMEVPE
fig|6666666.555688.peg.94	peg	55646	56014	+	hypothetical protein	atgagcctgtatgcacgcatcgacgccctcgaaaccgagagggatgcactggatgccctcctgtcgccgatctacgaccggtgcatcaaggaggatggaatccaccacagcgggttctcgttcatggaagccaccaccaccgccaacgactgcattgtcctgtacggggtggatcaccgtgacggggaagagcgcagcgtcaccatcccggcgtccgtgatcgagggcgacttggatgcatggctggcccagcgccgcgaagccaaggagcgggagaaggcggaagctgagagggaagccaaggagcgggagctggaacgtctggaagcccgcacgcgtgtcctgcgcggggagctgagcgatgactga	MSLYARIDALETERDALDALLSPIYDRCIKEDGIHHSGFSFMEATTTANDCIVLYGVDHRDGEERSVTIPASVIEGDLDAWLAQRREAKEREKAEAEREAKERELERLEARTRVLRGELSDD
fig|6666666.555688.peg.95	peg	56007	56318	+	hypothetical protein	atgactgaacgcgtacagtaccccgaggtcgcgtggacctgtgaatacgacgatgaccggcgctgggacggcaaagccgaggggttcgaattctccatccgttaccagtgggccgggagggacaaggggttctggtgcgcactggtgaacagccgagcgatccagactggatcaggcccacacgggtaccggtttgaatccgccgaagcggcgaaaaaggcggcggtcgcgacgatgaaggacaggatcgacgccaaggtgcaggtcgccctgaacaccctcaagacctacacgaactactacgtgtcatga	MTERVQYPEVAWTCEYDDDRRWDGKAEGFEFSIRYQWAGRDKGFWCALVNSRAIQTGSGPHGYRFESAEAAKKAAVATMKDRIDAKVQVALNTLKTYTNYYVS
fig|6666666.555688.peg.96	peg	56315	56482	+	hypothetical protein	atgaccaaggcggagtgggatgcccactgcgcggcgcggaccttgcactaccacgggaccatgctccgatgggcggtccgaagactgattgttctcaccggggtgccccggtgggcgcggaaaacactgaacaaactggaaagggtactcaatgggaacctcaactga	MTKAEWDAHCAARTLHYHGTMLRWAVRRLIVLTGVPRWARKTLNKLERVLNGNLN
fig|6666666.555688.peg.97	peg	56466	56876	+	hypothetical protein	atgggaacctcaactgacggcatcctcgcctacggcgtggcgctgcacgattacgatgaacttccgtatgaagaactgccgttcgcgaacggcacagaaagctttgaagagctgatccaccagcttgcaggcctccccgcctacggcgaggaagggcacagttttgataagcagcgagaggccgaagaagccttcccgctggaactggtgcgtcactgcagcggcgattacccgaactggattctggcggtacgcggaaccgttaagacggcgaaccgaggataccctgaggcgctcggcgggtccctccccgacatcccgaatgcgggcgtcgaggtgctcaacgagtggtgcgagaagtacgacatcgagaaggtgttggactggtacctatgcagt…	MGTSTDGILAYGVALHDYDELPYEELPFANGTESFEELIHQLAGLPAYGEEGHSFDKQREAEEAFPLELVRHCSGDYPNWILAVRGTVKTANRGYPEALGGSLPDIPNAGVEVLNEWCEKYDIEKVLDWYLCSDWF
fig|6666666.555688.peg.98	peg	56949	58004	+	hypothetical protein	atgagtgacgtagttttccccatcggaaaattctcaggggaattggtaactgatgtggcgatggcctcccccggataccttagctggtggaccgcccagccgaatcttgtggaagaccacccgaaggtagccgaagagatcgcccgcctgaatggcggggcagatacgagtccagagcacaacaagattcaatcggcatttcttgacggagagttcgtttcacacgctctttcccctgtccttgacgagctggcgatacctccggaagaaaaaattgccaatttggtgaacgagatcaatgagaccgcggaaaacgggcgggcgctgtactacgaccaaaagtctgacatcggaagcttcaacggtagaagtttggagaggaccctgaagtacatgtcg…	MSDVVFPIGKFSGELVTDVAMASPGYLSWWTAQPNLVEDHPKVAEEIARLNGGADTSPEHNKIQSAFLDGEFVSHALSPVLDELAIPPEEKIANLVNEINETAENGRALYYDQKSDIGSFNGRSLERTLKYMSPDTGKVWVKADGTKVPTPDGPPDEDLYLFTVATYSLYVTRDFDPKDNPFEEKCEPTAFESFCDVTIEWDWTSSITVRRSIREVTLTKYKRYAWWEARQTGYSHFGYPEGSIKELPDEIVEIELEDLEHVIEAKARATLAMELKPTIGDEYPKIMRQMAGQKKFSSVSDRRGYVGKCPWDRHILYTRSNVSSLSDDVLRKMFATNGIDLIIDGKSKLPA
fig|6666666.555688.peg.99	peg	58075	58281	+	hypothetical protein	gtgtacatctacgggttcaaggtgaagctgcacatgaaaagcggcgcggtcctgcagggatacgtcacggagctggaaaagaagttcagcggcaacgagctgacgggcctgtcgtggagcggcaccatgcccttctacgtccggcttgacgacatcagcgcggtcgaggcgacgcgggttctgaactggcggaggatgttccggtga	MYIYGFKVKLHMKSGAVLQGYVTELEKKFSGNELTGLSWSGTMPFYVRLDDISAVEATRVLNWRRMFR
fig|6666666.555688.peg.100	peg	58278	58616	+	hypothetical protein	gtgaccgaagggcagaagaacgcgatcatggaacgcctgtgcgccgctgacgcggccacgcgcttctccgtcgccgatgcgatccgtcagttccctgactctccgatctacgaggcgatgataccggtagggcccgacccggaagcatgggcgatcacctatgtggagtctttgaagctccgcgaccacgccaactacatgggggcgctggcttggttttacaccgaccaccgacccactgacgccctccggcttctgatccagacgaagctggaagtcatcggacgtggagagaagaccaaggccttctggaagatgttggaggaactggatgcttga	MTEGQKNAIMERLCAADAATRFSVADAIRQFPDSPIYEAMIPVGPDPEAWAITYVESLKLRDHANYMGALAWFYTDHRPTDALRLLIQTKLEVIGRGEKTKAFWKMLEELDA
fig|6666666.555688.peg.101	peg	58609	58755	+	hypothetical protein	atgcttgagtttttgtccgccgtggtcggcctcgttgctgccatcgcactgaccacattccttcgggcgtattctgcgaagagggccaccggaaagtggcctcatcagtgcccggagtcccgcgaggttttccggagcatcccgtga	MLEFLSAVVGLVAAIALTTFLRAYSAKRATGKWPHQCPESREVFRSIP
fig|6666666.555688.peg.102	peg	58801	59181	+	hypothetical protein	atggataactcttcgcccaccgggcgcgacctccgggcgatggaggaacgacaccttcgcgaaagcctcgccgagctgcagcggcagtaccagcgcgctgccaaaccaatcgtggacaggctcaccgccatcgaagccagcaagccgatcatcatgcatttggacctgaatcagattgaagcacgcgtgctggcgcaccttcagaatgaagaccaacaggtcgagatactggcccagatgaacaaggacgtgatccccctgcaggaagaaccggaaaagggcaacgacccctgccctaactgtgggaagcagcttgaggacggccccggcggcggcgtggtctgcccggacaaggagtgcgggtattggttctgtttctga	MDNSSPTGRDLRAMEERHLRESLAELQRQYQRAAKPIVDRLTAIEASKPIIMHLDLNQIEARVLAHLQNEDQQVEILAQMNKDVIPLQEEPEKGNDPCPNCGKQLEDGPGGGVVCPDKECGYWFCF
fig|6666666.555688.peg.103	peg	59166	59432	+	hypothetical protein	ttggttctgtttctgaatgacgaaaccgtcacccggaccctgaacggaagcgtcccgtggtccgccaccactgaatacgacggtgggcggctgggacgcgtcgggtgctgcagctccgcctccacggtggcggaagctatcgagcaggccaagcaatggctgcgtgatcacccgccccggcggcaggacatgtatctcaacccgtcctcggtgatcgaggtcggataccgaaaccttttcaatggggagaatccttatgttcgataa	MVLFLNDETVTRTLNGSVPWSATTEYDGGRLGRVGCCSSASTVAEAIEQAKQWLRDHPPRRQDMYLNPSSVIEVGYRNLFNGENPYVR
fig|6666666.555688.peg.104	peg	59422	60282	+	hypothetical protein	atgttcgataaaggccagaccctttacaccctcgacggcaccttcgtagaattcgaccacgcacacggggaaattgcgtttgtataccccattcagaccgtggtcatccaaacctccaactaccacggggacgactatgacgagcacgaagacgagcagcgtgcggaccacctgatcgccgtccccatgcaccagctcaccacgaagcgaccgatcccggtgctcgatgcggagattgcggcgaagcgggaagagcttgacaccatcaaggccgacgccgcccgcgcggccaaggagaaggaaaaggccctccgccgtatcgacatggaactggcggacgcacagcgccgcatggaccagtggaaggaaaagcaccgcgtcttcgacgtgctcggtcgc…	MFDKGQTLYTLDGTFVEFDHAHGEIAFVYPIQTVVIQTSNYHGDDYDEHEDEQRADHLIAVPMHQLTTKRPIPVLDAEIAAKREELDTIKADAARAAKEKEKALRRIDMELADAQRRMDQWKEKHRVFDVLGRMLDGEDLFPLEEVQNPYTHSWAVPYIPEWKDVKVVTLKHGAMNNTSPWMVNRSYGDSTYMVRFFDTEEERTARVSELFDTTCEDFRKKPDYGTEGKTYTTRLDYGTLQRWCEKHPHLSLPKDIVDAKVESDAAAKEAKKAHLQKQLEELEGAS
fig|6666666.555688.peg.105	peg	60282	60749	+	hypothetical protein	atggaggagtttttcaccatcccggaggggaaggaaccgacccgtgccgcggtgatcgagggcatgaagggggtctacgcgaaaaaggcggagaagtatccaaccatgtacccggataacgacgcccagcgcgacgactggatcgagttttgcttcgacagcttcatggcctcggcgcgcgccaaggtcggcgaaccccttgacaccgtcccctacgaccgggacctcccggagtttggcgacctcatggatgtcgaaaattgggtggcatgttgcgagtccggcgggttcattgactacgatggctttgggcacccagtccgcgcgcagcgcgtggaatggaagcagggactggacccgaccggttttcccacaatccagttccacatgtccgggatg…	MEEFFTIPEGKEPTRAAVIEGMKGVYAKKAEKYPTMYPDNDAQRDDWIEFCFDSFMASARAKVGEPLDTVPYDRDLPEFGDLMDVENWVACCESGGFIDYDGFGHPVRAQRVEWKQGLDPTGFPTIQFHMSGMHVSPSTRHLLPKDATHVMWFNR
fig|6666666.555688.peg.106	peg	61094	61387	+	hypothetical protein	atgggtgaacttgtctatcaaggacgtgaaagaccgttttgcaagacggcgttcggggtctaccacgctgggtgcgacaactaccccatttactcggatatcggaggcactcacggagagcccaccgggcacgccacggtatattggtcaaagcgagacgacgagcagctttaccgggggttcgatgtgaatgcagcgttcgcggcgatggaagaggattttcagaaaaggaaggcgggggccctaatgagcgccgcttcgttcctgagccacgcaattaagggcatcacatga	MGELVYQGRERPFCKTAFGVYHAGCDNYPIYSDIGGTHGEPTGHATVYWSKRDDEQLYRGFDVNAAFAAMEEDFQKRKAGALMSAASFLSHAIKGIT
fig|6666666.555688.peg.107	peg	61384	61926	+	hypothetical protein	atgaacaaggaaaagtactggatcaaaaccaagggcgggtacttctaccgaccgggatcgcggggctacacagcgtctctggaagaggcgggattgttttcgaaggactccgccatggattccgaccgccattgcgaagaggtccgggttatgccttatcttgtcgcccttcacggtacggcgaacctgaggtatgattgggagattcaggcgtactggcatgttgatacccgtgagacttgggcggcagatacgtgcagcatggagcctcacatggtgcagcacaggcgcgtcccagagccggacccacatggcatcccctcagccaaggacccccgtgtcctcttccggaaccctcacatcactgccgcgggcgttcgagaataccgggacaagacg…	MNKEKYWIKTKGGYFYRPGSRGYTASLEEAGLFSKDSAMDSDRHCEEVRVMPYLVALHGTANLRYDWEIQAYWHVDTRETWAADTCSMEPHMVQHRRVPEPDPHGIPSAKDPRVLFRNPHITAAGVREYRDKTGRSMMEAKVHLIREQYEKCMAEFRAEASVEDKLDFILDWITDREMGR
fig|6666666.555688.peg.108	peg	61923	62114	+	hypothetical protein	atgaccgggggcttcgcgcgcatggttgaacacctccgccatgtggcgcagatcggacagcccggacgacgggaggaggtcctcgtgagccgccgcgccctcaaggccttgattgaggactacgaccgtctcgacgcggacgcccgcgcccgccatcgaagtgaattccccgaggcataccctccaacctag	MTGGFARMVEHLRHVAQIGQPGRREEVLVSRRALKALIEDYDRLDADARARHRSEFPEAYPPT
fig|6666666.555688.peg.109	peg	62125	62340	+	hypothetical protein	atgtccattaagtatgaaatcgtccatgccgtccgcgtgcgccttacgtgcaactgcggcggcgagtatgtcgccaacgggcgggacgatctgacccacaacaagtttgggcaccgctgcgcttcctgcggcagcgaaatgaagagcgacaccaagttcccggcaatcgagcacttcacggaggcagagctggcggcgctggcaacgcaggcatga	MSIKYEIVHAVRVRLTCNCGGEYVANGRDDLTHNKFGHRCASCGSEMKSDTKFPAIEHFTEAELAALATQA
fig|6666666.555688.peg.110	peg	62337	62570	+	hypothetical protein	atgacgcgttggcccgagcttcaagagatcattgaccggttcaccatcgccgctgacgcggcggtagaccgggccagacgacaggtcgctgaatggcgtgtggaacagatgaaaatccggtatcaccaattcagcatcagcacgcttgagccgggcccgggacagatattgcaaacctacaagggcgtccctatacaagccttgatcgacggcactgcggaattccccgcataa	MTRWPELQEIIDRFTIAADAAVDRARRQVAEWRVEQMKIRYHQFSISTLEPGPGQILQTYKGVPIQALIDGTAEFPA
fig|6666666.555688.peg.111	peg	62761	62958	+	hypothetical protein	atgcagagcgtacgtgatctttacgacagcgctgagtggatggatgtgaccacggttggaagcaactttgaggtccagctcaatcagcgaactggacagtaccgccaccgccctcgccagttcgagcgccccaatggggggacccttgaaaccccgtggcgcacgggacagcccaaggaaggctatgggaatgtctga	MQSVRDLYDSAEWMDVTTVGSNFEVQLNQRTGQYRHRPRQFERPNGGTLETPWRTGQPKEGYGNV
fig|6666666.555688.peg.112	peg	62951	63127	+	hypothetical protein	atgtctgatgcgggctgggtgaacctcccccgagagggggaatacgaagtgcaggagaacgtgttctccggcgcattccgacaccgccaataccgcggcgaggcccagttccacacgtgggaggacggcaagccgccctaccactatttgaaggagcacgaccgagatgaaggatga	MSDAGWVNLPREGEYEVQENVFSGAFRHRQYRGEAQFHTWEDGKPPYHYLKEHDRDEG
fig|6666666.555688.peg.113	peg	63117	63935	+	hypothetical protein	atgaaggatgagctggggacccggatgaagttctacgaggctgcggaagcgcagcgtcggttccagaacaagatcgtctgcgcccgcatcgacggaagaaacttctcgaacttctcgcggggcttcgccaagccgtatgatgaggacctcgccgccgcgatgaagttcgcgtgccggaccctcgtcgacgagacccgtgccaatatcgggttcgtacagtcggacgagatcagtctcgtgtgggacgttccggacgaaggttcccagatgatcttcgacgggcgggtccagaagctgaccagtgtcctcgcctccaaggcgacggtggccttctgtgtgagcttgtcccatgtacgcccggacgcggtgaacgggaagatgccgcacttcgatgcccgc…	MKDELGTRMKFYEAAEAQRRFQNKIVCARIDGRNFSNFSRGFAKPYDEDLAAAMKFACRTLVDETRANIGFVQSDEISLVWDVPDEGSQMIFDGRVQKLTSVLASKATVAFCVSLSHVRPDAVNGKMPHFDARVWTVPTQIEAANTILWRSQDARKNGVSSAARANMSAKKMHGLNQQGMVDAMLESGVEYHSAYPEHHKYGTFYQRRRVVRLLTDEELARIPEKHREYKASAPVQRSQIEELDICYFGDVENRVGVIFEAEEPVFRKRIAA
fig|6666666.555688.peg.114	peg	63932	64096	+	hypothetical protein	atgaacgacaccatgaaggcggggttcacccgcttcgaatacatcggccccggcgggcgtctgatcactctgcacgggaagttcatggtctcagaacaggacggggggcgaacggtcaaggtgttcggcgaccagcccctgccgaagacaaaggaggacacctga	MNDTMKAGFTRFEYIGPGGRLITLHGKFMVSEQDGGRTVKVFGDQPLPKTKEDT
fig|6666666.555688.peg.115	peg	64096	64566	+	hypothetical protein	atgagcagactcttcttcacgggctgcacccatttcggccacgccaacatcatcaagctggcgaaccgcccgtttgcggacatcaagcagatggacgaggccctgacggattactggaacgaaaccgtccgcccgagcgaccgggtttaccacctcggcgacttcgcgtggtggaagaaggacccgatgccgtacctcgaccgtctgaacggcgagattatcctgctgcgcggaaaccatgaccctgacaattggggcgaggtctactgcgaaatcaagcggtacaagcgcctctggtgcatgatgcattaccccatcgaagaatggaacggctggttccgcggcgcggcgcatgtgcactgccacacgcacaagaagcagctcgtaagcgccgagcgc…	MSRLFFTGCTHFGHANIIKLANRPFADIKQMDEALTDYWNETVRPSDRVYHLGDFAWWKKDPMPYLDRLNGEIILLRGNHDPDNWGEVYCEIKRYKRLWCMMHYPIEEWNGWFRGAAHVHCHTHKKQLVSAERRFNVGVDATAFRPINIDELEALI
fig|6666666.555688.peg.116	peg	64566	64781	+	hypothetical protein	atgccgacagaaagcaagacctactggcagcaccgcaagtccggcgggctttacacggtcctctacgacaatgcgacccgtgagcacgacctcgaacctgtcgtcgtttaccgagcgctgagcgacgggcgcatctgggtgcgccctgccgccgagtttttcgatggacgtttcgaaatgattaccgcaggagatgacgatgccgttttggcgtga	MPTESKTYWQHRKSGGLYTVLYDNATREHDLEPVVVYRALSDGRIWVRPAAEFFDGRFEMITAGDDDAVLA
fig|6666666.555688.peg.117	peg	64765	65127	+	hypothetical protein	atgccgttttggcgtgacgacgattttgtgcagcccgcgaagcccggagataagattgcctcgcgccccttcgcgacgggaggggttgtacggggcaatccggtcccccgctcgggggttcgcattgagccgccgatgtacggtgaggccgaagggtcgacggcgtactggctggaagggttccaccgggacagcgggcagtgggtgaagctggtccgcattgacgacgaggacgcagcgaacaaggcaataacggattgccacagcaagacgcagcccgccagcgacaaggtgtccatcatctgggacgacttctccgccttccgggccgaaaagtacgtgaccatgcggtggcatcgctga	MPFWRDDDFVQPAKPGDKIASRPFATGGVVRGNPVPRSGVRIEPPMYGEAEGSTAYWLEGFHRDSGQWVKLVRIDDEDAANKAITDCHSKTQPASDKVSIIWDDFSAFRAEKYVTMRWHR
fig|6666666.555688.peg.118	peg	65127	65336	+	hypothetical protein	atgggcgtccgcatcatctgctcgtggaaggtcctgttccagaaggcgcatgccatggggcaggcccgcctgcgccacatcgccaaccctaccccggagaccgagcaggagttggcggacctcgaagccgaccacaaagcctacgaggacttgtgcttgcgcgccgacgaaatgagagacacacctaacttggagcgggccccggcatga	MGVRIICSWKVLFQKAHAMGQARLRHIANPTPETEQELADLEADHKAYEDLCLRADEMRDTPNLERAPA
fig|6666666.555688.peg.119	peg	65333	65584	+	hypothetical protein	atgaggaacggcacccaaaaagatgcggacatgccggattactccaaggcacaggagatgtctgcatacgactcccttgatccggagctgcgacaggtcttgcagtcggccccgttcagcgtgtccgctgctgacatgctgaacaactgcgcggtgatgcaggccctgaaggaccgcggcgctgacgcgcccgcatggctatccgagcaacttttacttacctacaggtcaaagattttagcttcaagctga	MRNGTQKDADMPDYSKAQEMSAYDSLDPELRQVLQSAPFSVSAADMLNNCAVMQALKDRGADAPAWLSEQLLLTYRSKILASS
fig|6666666.555688.peg.120	peg	65656	66489	+	hypothetical protein	atgcaacgccgcagccgacacaccatcgagagcacccgagaattgatcgcagagcttcgcgaccaagacccggtatacaagactgatgtggaccgggccaaggacgtcctgaaccgtgcattcgaagcggattgggacatcgttcgccacacaaagcaccttgatgacccacggtcgcgagcgctcgacagcgacagcaagctgtatttcgaggccccctacgaggtgcggcactggtacggaaagaaattttctaaattcctcgaagagctgccgtgctctgaattccgcgacgcgaccatcagccaccgcaaccgctggcgtcctctgttcaccgccctcgaagagctgaaagcacgtcagatcaaaggccgcaagccagtggcgaagaaggtcgtc…	MQRRSRHTIESTRELIAELRDQDPVYKTDVDRAKDVLNRAFEADWDIVRHTKHLDDPRSRALDSDSKLYFEAPYEVRHWYGKKFSKFLEELPCSEFRDATISHRNRWRPLFTALEELKARQIKGRKPVAKKVVGTRKQLRAICPCCFKQHAVKNDRLVAHGYTLDYGFQNGTCQGAGQPHFGTFEGVMFTQSLSRDIQHTITSLRSRAVMAAKGKAKPMDRKTGLRIDNPTPAQVQAMIDRIETEIRHREYHVAQLQKMVDGWAYADPQEVEVEITE
fig|6666666.555688.peg.121	peg	66486	67052	+	hypothetical protein	atgatgcgttccgactggggtcgaaaaacattctcgatggccctcgaataccccgaccacgtaccgccgaaatcctaccgtaagatgtgccaatatgaggaaaggcatctgagcgccaaaattcttgtcggagatgacaaggaaacccgaaaggcccgcgcaagggcgacggcgaacgtcaacaatttcgtctcgaacctctccagcgtcattcggacaagcctgtttctggaaaagactgacggcacttgctacctgtgcggagaggccctgtcccctacggaggcaaattgggaccacgtcttccctcgggcattgtgtcgtgaggtactgggaaaagtcataaccaatggaaacaccatgcccgcccaccccacttgcaaccatgcaaagggcacg…	MMRSDWGRKTFSMALEYPDHVPPKSYRKMCQYEERHLSAKILVGDDKETRKARARATANVNNFVSNLSSVIRTSLFLEKTDGTCYLCGEALSPTEANWDHVFPRALCREVLGKVITNGNTMPAHPTCNHAKGTTPPTMEQAREAQRVHRESGIRFFDQDPQSYHRYGNKDHDWNHPLWRHILKEDPAK
fig|6666666.555688.peg.122	peg	67049	67321	+	hypothetical protein	atgaagcacacgtctcataaacaggcccccggtcattacatctaccggggtcatcacatccgtcatgaagaaactgcggaaggccctgatgggaccctgaagccctactggtcgatttcaggggagatcggggggcctaacgagttcagcggacatcaggagctaccccagctcaagcgcctcaaggactgcactgggtggctggatgcacatctggacggggaccagaaagaaaagcgccgtatcgagcgcgagcattggcgggagagttga	MKHTSHKQAPGHYIYRGHHIRHEETAEGPDGTLKPYWSISGEIGGPNEFSGHQELPQLKRLKDCTGWLDAHLDGDQKEKRRIEREHWRES
fig|6666666.555688.peg.123	peg	67622	67771	+	hypothetical protein	gtggatgacagcgtctgggactacaatcccggaacccctgtgtggtcctccggtcaggaggcgcacgaccacggaatacgagacatcgaagacccgtctgaggaggcacgcaagcgcatcgacggtttgattaaaaagcttgacacctaa	MDDSVWDYNPGTPVWSSGQEAHDHGIRDIEDPSEEARKRIDGLIKKLDT
fig|6666666.555688.peg.124	peg	67867	68100	+	hypothetical protein	atgcgaccacactgggtactacccgccattcgagctgcttacgcagcggcaaaagaaatctaccttgacgcgagtgccgctgaggagctgaataaccgctacatggaggtaaccggcgtctggggcggttatggcctcgaagaaggtcgaaaattccgcctgtcattcttccgatccccggacgacttcatcatgtactgggaaaccccggacacctcgacggagtgtcgctga	MRPHWVLPAIRAAYAAAKEIYLDASAAEELNNRYMEVTGVWGGYGLEEGRKFRLSFFRSPDDFIMYWETPDTSTECR
fig|6666666.555688.peg.125	peg	68100	68519	+	hypothetical protein	atgcgcatcgacatgaacaaaccgccattcacccccatgcagcgacagttctgggcctgccccgtccacgtcatcaccgccatgattttctccctcatagggttccttgcgggaattcttgtgtgcctgatgctactgggggcgcgccccgccggagcgcaggacttgacccgccactcatgcgcagaacgggcggcaactgccagcctcgtcatggggttccgccagaggggctgggaccggggaacggtgctcgcccaatccacgagcgaccctacgcagcggatggttctgaataccctcgtcgacgcggcttgggaacagccccgatacgaggtggagtgggcgcgaaggctggcgcaggacgcgttcatgcgtggggtcttcaacgggtgcatt…	MRIDMNKPPFTPMQRQFWACPVHVITAMIFSLIGFLAGILVCLMLLGARPAGAQDLTRHSCAERAATASLVMGFRQRGWDRGTVLAQSTSDPTQRMVLNTLVDAAWEQPRYEVEWARRLAQDAFMRGVFNGCIDEQGGA
fig|6666666.555688.peg.126	peg	68519	68755	+	hypothetical protein	atgccggagattacaaacgttcagcttgtcacccgccgccgccgggaaaccgtaccagaccttcttgacgccatggtggaagtcggggtgctggagaagaagttcgcggaccgcatcaatgagctgtaccgggcggacattgccgcggcacaggaagaggggcggagcgaggttcttgacatcctaagatcgataaccccctcgcttcgtgcgggcaagaaaccggagggcctgtga	MPEITNVQLVTRRRRETVPDLLDAMVEVGVLEKKFADRINELYRADIAAAQEEGRSEVLDILRSITPSLRAGKKPEGL
fig|6666666.555688.peg.127	peg	68755	69117	+	hypothetical protein	atgtttggactgaaaaacaccctgatccgggagaccatcaagcgcctgcaggaccccgagaactggaaccctgacgggagctacaaacacgggaaaaagtgcatcgttaccgcctgcttcgacgcagccgtggaccggagcacacactcgggctgcaatcatcgccccgccctcagagtaatccgtgagaccatcaccaaccagtacggggacagtcgcaagagccgatggagggaggacggggtcatcatcgggttcaacgaccatcccctcaccacacatgcggacgtgatggcggtcctgcaccgggcagaacgccgcacccgcccgttctggcgcgggccgatggaggcgagcgcatga	MFGLKNTLIRETIKRLQDPENWNPDGSYKHGKKCIVTACFDAAVDRSTHSGCNHRPALRVIRETITNQYGDSRKSRWREDGVIIGFNDHPLTTHADVMAVLHRAERRTRPFWRGPMEASA
fig|6666666.555688.peg.128	peg	69114	69299	+	hypothetical protein	atgacacaccgcactgccatcatcgagaagtcttcggcggatatgactgcacaagccctgcgggaggtcgtaaagcgtcttcggaccagaggacaggatcgcgccgcctctcgcctacagccagtcattgacgcaatggaaggggcggatacgatccacatatcagaccaagcggggcgcgcatga	MTHRTAIIEKSSADMTAQALREVVKRLRTRGQDRAASRLQPVIDAMEGADTIHISDQAGRA
fig|6666666.555688.peg.129	peg	69296	69526	+	hypothetical protein	atgatcgagaaatgggaagagccttttgggtacgcaggtgggtataccctagacctgtactgtgatcacaaaaatgaggatcatccgtacacttctcagtttccggggttctccgagagcttttatggcaacaaccacaccgaggccgcgcgagaagcgcgcgccgcggggtggaccatccatcgggaccggacggcaacgtgtaaacactgctcaagggagctgaggtaa	MIEKWEEPFGYAGGYTLDLYCDHKNEDHPYTSQFPGFSESFYGNNHTEAAREARAAGWTIHRDRTATCKHCSRELR
fig|6666666.555688.peg.130	peg	69612	69866	+	hypothetical protein	atgcttcatatcattggctggctatacgcgtttctgctttcagcggcgttttcggctggcatcactcttgcgcccatctctgtggtgtggaccagcatctgggtctatgtcacctttgccatctgtctgatccccggctacatcgccgcgtggctcacgtttgtgctcttcttcgcactgatgggcgtgcttggtttcggcgctgctctgggcggcgtggcggctttgcgcgcctttaaaaaggcaggtcgctga	MLHIIGWLYAFLLSAAFSAGITLAPISVVWTSIWVYVTFAICLIPGYIAAWLTFVLFFALMGVLGFGAALGGVAALRAFKKAGR
fig|6666666.555688.peg.131	peg	69866	70504	+	hypothetical protein	atgcgtttcatcggcgatatccatggcaaggttcctccctatctcgacctgatcgctgactgcgaagaaagcgttcaggtcggggacttcggtatggggttcatcggcacttacaaccggggccgggtggatgacatgcagcggtggggagatcatcgtttcatccgggggaaccatgatgaccccgcgatttgtcgagaaagcctcggctggatcgaagacggtacttacgacaaagaccgagaaatgatgttcatcggcggagcatggtctatcgaccatgaataccgaaagcgcacggactcccagaatggcacagtttcgtggtggcctgatgaagagttggccgtttccgaactggccaagattcatgcgaactttgtctaccataagcccaaa…	MRFIGDIHGKVPPYLDLIADCEESVQVGDFGMGFIGTYNRGRVDDMQRWGDHRFIRGNHDDPAICRESLGWIEDGTYDKDREMMFIGGAWSIDHEYRKRTDSQNGTVSWWPDEELAVSELAKIHANFVYHKPKIVITHDCPMRVSKELFFNGKYRMLGPHQSTRTAEALQAMFMEHQPDLWIFGHWHHSERKKIDGTEFICLAELEHIDISV
fig|6666666.555688.peg.132	peg	70514	70720	+	hypothetical protein	atgagcaagcatagaaaacttgttaaagagatgaaatctcgcgggtggactgcggagtatacgaagaagagccacatccggttcacgtacgatgcaacgggagaagtcgtcatacatcccggcagtgcatcagaccgacgagccctcctaaacctaatggcacgggtgaagaggatagaacaagggcgtgaacacgcctacaagtga	MSKHRKLVKEMKSRGWTAEYTKKSHIRFTYDATGEVVIHPGSASDRRALLNLMARVKRIEQGREHAYK
fig|6666666.555688.peg.133	peg	70866	71054	+	hypothetical protein	atggatcatgaccggaaaaccgagctggttaccggcattggtaaggcgcgacgggaactaaattccgccctttccgaagccatcgccgccggtctccgcgtagacgtttccaccatcgagagtaagacgattagcggccctttcccccgcgtacagatggtgactcaagtctttgaaaagctcgactaa	MDHDRKTELVTGIGKARRELNSALSEAIAAGLRVDVSTIESKTISGPFPRVQMVTQVFEKLD
fig|6666666.555688.peg.134	peg	71127	71447	+	hypothetical protein	atgcccacaattcacctcatcaagcacaaccattccgtggacggaatgggagccagcaagacccgctttgcctccgcagaccgggaggccattgtcgactgggtctgcaaaaaagtccccggtcaccactggggcgacttgcgcaagggcaagaacgccgaatcctacatgtacgataccttctacatcgaagaggttcccctcttcgacgcagaagaactgcgtgctgcagatgaggccgcggaacgcgccaaggctctggaagccgagatcaaggcgctgcaggccgagctggacgctgccagacaggtagcgttctga	MPTIHLIKHNHSVDGMGASKTRFASADREAIVDWVCKKVPGHHWGDLRKGKNAESYMYDTFYIEEVPLFDAEELRAADEAAERAKALEAEIKALQAELDAARQVAF
fig|6666666.555688.peg.135	peg	71447	71767	+	hypothetical protein	atggaccacgataagtaccacgcactgcgcgctgcagccatgaagtccgtggaggactcggatttcaccgccctcgccgccctcgtagaaggagcggacatggtttacagcacagccgattggtccgtgtggggcgacgagcagcggcttgtgttcgggatcatgacgggagcgaagctggttcaggacaccaacgacctgccccacatccaagacaagcactccttcctgaaatccagtgttgggcggctctgctgttctctactgggcagggacgaagtccttgaaattgccaaaatcgtctggaaagacatcaagtaa	MDHDKYHALRAAAMKSVEDSDFTALAALVEGADMVYSTADWSVWGDEQRLVFGIMTGAKLVQDTNDLPHIQDKHSFLKSSVGRLCCSLLGRDEVLEIAKIVWKDIK
fig|6666666.555688.peg.136	peg	71779	72168	+	hypothetical protein	atgcccgtagtttcacagaagttcattttccgttcagaccttcagtccaaccctgacgtgaagtaccttttcggcgacaacctcgtccggcaggggctgggcgggcaggccaaggaaatgcgcggagagccgaacgccattggcgtggcgaccaaacggaccccgtcgaaccgccccggcgagttcttctcagacgaggactacgaccagaacgtcggacagatggacaaggacctcgaaccggcacgggatcaccttcgcaagggcggaatcctcgtcattcccgaagatggactgggcaccggcctgtccgagctgccgcagcgcgcgccgcggaccaatgcggcgctggtagagatgcttgaagaacttgcggggaccgaagaatga	MPVVSQKFIFRSDLQSNPDVKYLFGDNLVRQGLGGQAKEMRGEPNAIGVATKRTPSNRPGEFFSDEDYDQNVGQMDKDLEPARDHLRKGGILVIPEDGLGTGLSELPQRAPRTNAALVEMLEELAGTEE
fig|6666666.555688.peg.137	peg	72165	72353	+	hypothetical protein	atgaagcttgtcctccagatcgcggcgggaatccttctcgccgccaccatcgctgcaggtgttttcattttccccctcgtctacgccaaaaaagaagcggacggcgtttgggacaaagtcgagattgattgcacagcaaactacgcccatgcggaaatgcgccaacgacagcgcgccgcgtgcaattga	MKLVLQIAAGILLAATIAAGVFIFPLVYAKKEADGVWDKVEIDCTANYAHAEMRQRQRAACN
fig|6666666.555688.peg.138	peg	72365	73552	+	CCA tRNA nucleotidyltransferase (EC 2.7.7.72)	atgaagatttcaccccattggctccgcacggacgcgctgcaatttgtactcggggaattgtcgagcggcgggaaacaggcttactgcgtcgggggatgtgtccgggatgcggttctgggcttcccggtcaacgacgtcgacatcgcaactgatcgtactcccgatgaggtcgaaaaggtgttctcttcatgggcccacgtacgtatcctccccaccggcgtggaccacgggacgtggacggtcattgccgatgacgtggcgttcgaagtcaccacattccgcaaggatgtggcaacggacgggcgtcgggcgaccgtggcgttcgcaaagtctatcgaggaagacgcccagcgccgggacttcacgatgaacgccctctacatggactggcagggcaat…	MKISPHWLRTDALQFVLGELSSGGKQAYCVGGCVRDAVLGFPVNDVDIATDRTPDEVEKVFSSWAHVRILPTGVDHGTWTVIADDVAFEVTTFRKDVATDGRRATVAFAKSIEEDAQRRDFTMNALYMDWQGNVLDPTGQGLQDLMTREVRFIGTAEDRCREDYLRILRLFRFHAKYGKGPINADAYWASANCAHGLEKVSGERIWAELKKLLSMHDPLDALLEMQRSGVLPLILPEHADPMNVAEVMAVERAASMAPGWERRFVALMGYDRAEVPFPHSKEERRVLSTLTKNWRRGMIAAHAAFITKDRCRAYDCAVLARASSRFGWDDTVHMSVDRGLEAQLPVEASHFMENGVDPGPALGECMRSAFSSFLASDLLATKEQLLKRVLGCHTS
fig|6666666.555688.peg.139	peg	73651	73890	+	hypothetical protein	atgctgacaagagccgaagaaaagcagatgcgcattgagcagatggcagaccacctgatcgacgacaatcgctatttcgatctcgacgatccaaccacattccttgaatggggatacgccaatatgcacagcttctacgacagctatactgagggcggtcgatgggttgaggatttcgacatcgacggtctgttcgaccactggtgggacaatgaaaacgtccagaataaggctgcatag	MLTRAEEKQMRIEQMADHLIDDNRYFDLDDPTTFLEWGYANMHSFYDSYTEGGRWVEDFDIDGLFDHWWDNENVQNKAA
fig|6666666.555688.peg.140	peg	73930	74178	+	hypothetical protein	atgtcagaaagcatgaccagcaagcctgatatcgacttcgacatcgatcccttcacatttctcggctccacactaggcaatgcgtttcactctggactgtctcttgaagacgtctacggcgcacttctagtgtccgagaatgaacgggtattcgacgaaaagataaacgaaacgatctttgagcggttcgataactccgtcagcgccactatcaggctaaaggcgctggcatctacaccccccaaatag	MSESMTSKPDIDFDIDPFTFLGSTLGNAFHSGLSLEDVYGALLVSENERVFDEKINETIFERFDNSVSATIRLKALASTPPK
fig|6666666.555688.peg.141	peg	74189	74572	+	hypothetical protein	atggcagagcaggaaggcgtatcaatcgtcgacgcagtatcggaagggcgctaccaagcgatgtttgcccttcgaaacatgttcagcgtgacaggacttggagagcttgaggagggatgggttcccgtcatctcggccctgcaggggatgccaaagcagcttgttgaggaattgggaatccccgtcgtttctcgtttcttcgaagatgagggactggacccgaagagtgctgcggaccggggtctggccgtaccatacgcccatatcatcgcaagcactatcagcaccgcgacgcagtacgtttatgaaaacatgcagcggcaggcggtacaggcagaacagtctcgccagaagatactggcaccgggcggtctgatccgctga	MAEQEGVSIVDAVSEGRYQAMFALRNMFSVTGLGELEEGWVPVISALQGMPKQLVEELGIPVVSRFFEDEGLDPKSAADRGLAVPYAHIIASTISTATQYVYENMQRQAVQAEQSRQKILAPGGLIR
fig|6666666.555688.peg.142	peg	74699	74788	+	hypothetical protein	atgccccccgcattctggatcgcgctcgcagcgtggcatacgaaggcttgggccgggttcgttactcaggccacggagaagtggaagtga	MPPAFWIALAAWHTKAWAGFVTQATEKWK
fig|6666666.555688.peg.143	peg	74785	75102	+	hypothetical protein	gtgaagcagatcaccgacgcaaatttcactacagagatcgagagcgcggacatcgcgctcgtgatgttcgcagcgccgtgggcaggcccgtgcaacatggtccgccccgcgttcgaggcggtcgccgcccggttcggcaaccagatcactttcggggaattcaccctcgacgacaaccccgccacccccgagcgctacggcgtgaagggtgtcccggtgttctacctgatgcgccgcggcgtgccgcaggtcatcaaggccggggccatcgaagagcaggtcctcgtcgacatctgcgaggcagcactcgatgattga	MKQITDANFTTEIESADIALVMFAAPWAGPCNMVRPAFEAVAARFGNQITFGEFTLDDNPATPERYGVKGVPVFYLMRRGVPQVIKAGAIEEQVLVDICEAALDD
fig|6666666.555688.peg.144	peg	75095	75541	+	hypothetical protein	atgattgagccgatctacatctaccgcccggtgaccgccatcggtagcgccattctcatggactacgcgtaccgcatcggcatcgagaacccggttctcgacatgcacgtaacgctggcctacagcagctccccggtggattgggacaagcccgaattccagatggacccccggcccctgacggtttccggcggttctcgctccctgacgaagttcgatggcggagcaattgttctggaactggagagccgcgcgctgtcacagcgttgggcacagttcgtgatggctggggcgtcgtgggactacaccgactaccgcccgcatgtgacgctcgggtacgacgacaccttccccatcgaaggcaagcccgtcatgatgggggaaatcccgttctccgcc…	MIEPIYIYRPVTAIGSAILMDYAYRIGIENPVLDMHVTLAYSSSPVDWDKPEFQMDPRPLTVSGGSRSLTKFDGGAIVLELESRALSQRWAQFVMAGASWDYTDYRPHVTLGYDDTFPIEGKPVMMGEIPFSAEAREWLNTEFVPETA
fig|6666666.555688.peg.145	peg	75538	75936	+	hypothetical protein	atgagctgggaacctagctcctgccccggcgcacccaacttcgatgggggttgggcgtgggaacagtacaacaaaatgatggaggaacagtctatgatcaccgtccgagaccgcaacgacacaaccgacatcgtcctgcctgcagtggatcacgtcaccagtgcggaggatgccgcccagaagctttgggaagcgatcttcgagcacgccaaggtgcacggcggcgcagcccgcctgatccctgccgaaagccgccgcggcgacgggtgggcggttcagtgggcattcggtcctaaccagtgggcggatgcctatgtggtcggcgagggcgctgacgcgccggggttcgtcgcgcaggcggaaaatggcgacactgtggtattccgggagcttgactga	MSWEPSSCPGAPNFDGGWAWEQYNKMMEEQSMITVRDRNDTTDIVLPAVDHVTSAEDAAQKLWEAIFEHAKVHGGAARLIPAESRRGDGWAVQWAFGPNQWADAYVVGEGADAPGFVAQAENGDTVVFRELD
fig|6666666.555688.peg.146	peg	75939	76121	+	hypothetical protein	atggacagtatctcagtccccgtgtggtttgtgacccccggagggggatggattcggcgcggggccttggaacctcacgaaccggggagcacccgccgctatgtggaagaagagttggggctgaaccccgacgactacggcatccccaaagacagtccttacgacgaaaagggattcgactga	MDSISVPVWFVTPGGGWIRRGALEPHEPGSTRRYVEEELGLNPDDYGIPKDSPYDEKGFD
fig|6666666.555688.peg.147	peg	76121	76651	+	hypothetical protein	atgcgaaacctcaaggtcaagaggcagctccgggggcagaccacctccgggctgcggagaaagcttcgcgcaaagtccgcagaacttgcagaggttcagaccgagcgcgccgccctgctccacgagaacgcgcgccttcggcgtcgcccgccccagaagctcccgatcccggagacgttcagcgacatgctgatcgaccgactctgctatgatctggcacaaggaatggcacgcaaggtcgcgtccgaggtgccggagctggaacgcgccgcacacgcgtgcacccgccacatgcacagtttcctgcagggcagaatgtccatggggatcaactcctatgcagacatcaaatacgtggttgaggaaatgttccgggataacgacgtgaggttctctctg…	MRNLKVKRQLRGQTTSGLRRKLRAKSAELAEVQTERAALLHENARLRRRPPQKLPIPETFSDMLIDRLCYDLAQGMARKVASEVPELERAAHACTRHMHSFLQGRMSMGINSYADIKYVVEEMFRDNDVRFSLHLHGVDAHYTEDLRHIRMMEPWSPPETIKEPKRIVLTNRDFAA
fig|6666666.555688.peg.148	peg	76744	77571	+	hypothetical protein	atgaagaagattttgatcgccgcaacagccgccctcgccctgaccggaatgtcggcagcagccgacacgatgaacatcgcagtgggtcaggaaggccgcggctacgaagccttcgggaagcagatcgtgacccgccttggggatcggattccctcgcagaccgtgaactatgaaggctcggacgacatcagccgcgccgtctgcgacgaagacgcacaggtcggcatcatgcagatcgacgcgatctacacccgctccaaggaagggtgccgcatgcgcatcgtcggcagctacggcgaggaatacgtctacatgctggtcccggagggcagcagcatcgacgagctgcacgacatggacgagacctcccgtatcctcgtggacaccatcggctccggc…	MKKILIAATAALALTGMSAAADTMNIAVGQEGRGYEAFGKQIVTRLGDRIPSQTVNYEGSDDISRAVCDEDAQVGIMQIDAIYTRSKEGCRMRIVGSYGEEYVYMLVPEGSSIDELHDMDETSRILVDTIGSGTDLFWHTAVSIETGEHGNKSTWSKAQPINDPIFIADAMASAGEIDAVLMVTTPNSTELKELIDSGWTLVKFKDKDIDDEQFNGDSLYPRDSAEIAGTGGFFTGNTSEKSYVVRSFVVLSDETSRDRRAFADIARAVKAISPK
fig|6666666.555688.peg.149	peg	77627	77827	+	hypothetical protein	atggaatactctttccccgaccggcccatcgccccgaccaagccgtgcatgttcgatgacagcgaactgtcccgcaccagcaaggtcctgaacgcgctggacgcggtcttcatccgccccttccgcgcgatggcactggcctacggctacgtcttccgcggcgagaaggttcagaccccctacgagtggagcgaaatctga	MEYSFPDRPIAPTKPCMFDDSELSRTSKVLNALDAVFIRPFRAMALAYGYVFRGEKVQTPYEWSEI
fig|6666666.555688.peg.150	peg	77827	78024	+	hypothetical protein	atgagctggcttttctccaaggccatcctctggatcgcaggcattctgctcactgcgcagggcgtcgtcatcgccgcggacttcttcatcgccacgtggattttcgacgagattatcagcggcgggatcaacgtggctctggtctggcttatcgccaagcagcgcaggctccacaacgcaagccggatcgccacatga	MSWLFSKAILWIAGILLTAQGVVIAADFFIATWIFDEIISGGINVALVWLIAKQRRLHNASRIAT
fig|6666666.555688.peg.151	peg	78021	78254	+	hypothetical protein	atgactgaaaaagagttcgtactcaccttccgttgggtcgttggcgtattgatcatcctgaacgctctactatgggcaccggggcttatcagcgcccccgacgaccgcagtgtaatcgtcggcatcatgctccttatcgggtcgattattggcgcaacaagtttcgtgatgggccggtgcgacaagtacctgcgcatcgctcacttccacattcaccatgcatttttcaagtaa	MTEKEFVLTFRWVVGVLIILNALLWAPGLISAPDDRSVIVGIMLLIGSIIGATSFVMGRCDKYLRIAHFHIHHAFFK
fig|6666666.555688.peg.152	peg	78268	79137	+	Putative transposase or IS (ACLAME 318)	atgcgcttctttgcagttctcgccgccatcgcggcactcgtaggtctcaccattttcgcccagctcgaacgggttgaggccgggtacgtcggggtcaaggtcgacctcctcggcggagacaagggtgttcagtctgaggaagttggcccgggccgtcactggatcgggatcaacgaagacctgtatctgttcccgacgttcagccagaactacgtttggaccatggacagcacgaacgggtcaaatgaggacgaaagcctgaccttccagtcggtagagggtatggacatcggggcagatgtgggcatcacctactcggttgatcccacaaaggtcagcacgttgttccagcgttaccgaaagggcatcaacgagatcactgacctctaccttcggaac…	MRFFAVLAAIAALVGLTIFAQLERVEAGYVGVKVDLLGGDKGVQSEEVGPGRHWIGINEDLYLFPTFSQNYVWTMDSTNGSNEDESLTFQSVEGMDIGADVGITYSVDPTKVSTLFQRYRKGINEITDLYLRNMVRDALVNEASTMKVDLIYGTGKTGLMERAEQSVREQVAQYGILIEKVYWIGSLRLPERVVAAIDAEIAANSQARQRQNEIETARAEAQKERERAQGEADAILLRATAQAEANRILAQSLTPEVLQSTALDKWDGVLPRMTGDGAVPMVNVEGLIN
fig|6666666.555688.peg.153	peg	79189	79491	+	hypothetical protein	atgctttcccgtctcaccagccttgcaagctccgcccgcgcgtctgtggttgacgccgtatccagcgtcgatctgaactctgtgaagggccagttcgccaccacggtcagctcagcccgtgacattgccgccagcgccgcggagaaggtctccgaccgtgtcaagaaccccgccgatgcctatgacttcgccatcgccaatatggtcgaagtcgcggctaccatcgacagcatcgacgaaaaggacctcgaaggtctggcgctcgccgcagaggccctcaaggagggcaacccctaccggtaa	MLSRLTSLASSARASVVDAVSSVDLNSVKGQFATTVSSARDIAASAAEKVSDRVKNPADAYDFAIANMVEVAATIDSIDEKDLEGLALAAEALKEGNPYR
fig|6666666.555688.peg.154	peg	79622	80344	+	hypothetical protein	atgagcaagttgaacgccatcaaagaaaccatcaaaaacctgcgcgcgcgggcatcgaacgaagcaagcactgagactgaggccatggcagcaattgcccatgcggacaagcttatgcagaagcacaatctcaccgttgatgacctcgaaatggcagtgaatgtcggcggcattgtcaaggcggaatggacccgaggcacccggaagcttcacccggtcgagtatgtcgcgaacgccgcctcccagctttctgagaccaaggggtgggttgtcaccgacaagaccaagaagcaacaggcactggtcttcatggggttcgaccatgatgtagagtttgccctgtaccttatcgacctcgtctacaatgcgatggaagtggaatgggaagccttccgtgcc…	MSKLNAIKETIKNLRARASNEASTETEAMAAIAHADKLMQKHNLTVDDLEMAVNVGGIVKAEWTRGTRKLHPVEYVANAASQLSETKGWVVTDKTKKQQALVFMGFDHDVEFALYLIDLVYNAMEVEWEAFRAGAAYENTPRNRRGKLREDFMRGMAGRIREKMMEMVAVRRTQAPEVQSGGTGIVVAKRNMIAEALAAEDINIRKRRPTKKKKVDASAYYAGRAAGDRTNITTGIGADA
fig|6666666.555688.peg.155	peg	80341	80589	+	hypothetical protein	atgagctatcgaaacatcacggtagatgggaaggactacaagtacgtggtcggaagaacccatgtaaaggtccgggggatggaagctgtccccaaggaggacgtagggcatatggaagacgtgtgctgcgaatgttgcggggagccgttacgcgtcttgcacgccccaatcaccggggaccccaacgagttcaagcaacttcgggttagccccgcagacatcaccgcctttatcagacgtgccgcctag	MSYRNITVDGKDYKYVVGRTHVKVRGMEAVPKEDVGHMEDVCCECCGEPLRVLHAPITGDPNEFKQLRVSPADITAFIRRAA
fig|6666666.555688.peg.156	peg	80934	80761	-	hypothetical protein	atgcgcggccccttcaagcctgaccaaatcaggatcgaagagatggcagactggtaccgcgcggcggattcagtctgcacgatctgcggatgcaagtattccgagcaccagccggtgcccggatacccttggcttcgcaagctgtgtgacggtgatctcgtaaaggtgaagtga	MRGPFKPDQIRIEEMADWYRAADSVCTICGCKYSEHQPVPGYPWLRKLCDGDLVKVK
fig|6666666.555688.peg.157	peg	84836	80934	-	hypothetical protein	atgaacgctatcgagcttctcagctacatcttcgatgaagtcgaagatgaattcgcagtatttgccggtgacaacgaaatcttgtattcggtcaccaatctccccgaaacccttgatgacgaggtcgatcttgtcgagctgatggctatcggctccaacaccgtcgtcggggtccccattgacaattcggactttgctaccttccgtctgatcaagggggacatggtggtaaacgtcgccctgttcaagaacccgatcccggaaggagaaattccggagttcgtcgagacgttcaacatcccgatccagaatggctggaccgcggaaattgcaaccgacaccttctacaccttcgatgaagtatttggcgtgcctgacggtgtcacaaaaaatgtcatt…	MNAIELLSYIFDEVEDEFAVFAGDNEILYSVTNLPETLDDEVDLVELMAIGSNTVVGVPIDNSDFATFRLIKGDMVVNVALFKNPIPEGEIPEFVETFNIPIQNGWTAEIATDTFYTFDEVFGVPDGVTKNVIGGKDDPSTVEVEAPEEDRGLVDSADAADDAHVEAGAAAEREGDVHGGEPGDEGPSHNSGSDDERSGDAGEDRASGSPDEPTSEGSGDDEVAGPQYLNDAEILGTEPAGLGDFLSREASFLIGEMWGQRDRRNTQDTEWKTTSMPWGAWIGGQPGDKNTPAWGFSRHPEGKDKAGASIVLGSSVGGARKAKAMDTMFAMGLDIDSGAKLDDVLDTVEDKGLLCFVYTSYNNGKQGIELKRDEVLRKLQITSDPTNAQVRQFLREFDK…
fig|6666666.555688.peg.158	peg	85107	84919	-	hypothetical protein	gtgaagagcttggaaaaggcgcacatagaaagcatggagacgggcatgagcgcccgcgataagtcctatctggacacattgattgactactacgaaggacgaccacgtcgtgagcgccgcgcgttcctttccaatcttcgggccgctgagcggcagtacgtccgaaagaaaaagcgccatcagaagtaa	MKSLEKAHIESMETGMSARDKSYLDTLIDYYEGRPRRERRAFLSNLRAAERQYVRKKKRHQK
fig|6666666.555688.peg.159	peg	85373	85107	-	hypothetical protein	atggcagtaaaacaggtctggaacgacgaagacatcttcggagttgaactgaccggttcaggttggggcgtaatttatgtgttcccaatcaaagagttggcgaacggcgcatcacttgcgcgaatgatgaataccaaagtccgaaagacactgggagggcccggttgggtcgtccctgaagaagagctgcgtgtagtggctaaggagggggtagctgccctccgttctcttgtcgaggaatactttgaagcccgaggaggggtatag	MAVKQVWNDEDIFGVELTGSGWGVIYVFPIKELANGASLARMMNTKVRKTLGGPGWVVPEEELRVVAKEGVAALRSLVEEYFEARGGV
fig|6666666.555688.peg.160	peg	86694	85498	-	hypothetical protein	gtgaacatcgaagtggtgggacgccccaccgaactgtacaagcgcggcaccaagggcgaggtccgcgtatggcgcatggaagaaggcctgaccgatgacgggcgcggcgcgcaccgcgtggtgtccggaatcaaggacgggaccatgaccgaatccgggtggactatcaccgagccgaagaacgtggggaagaagaacgccaccacgtctgtcgaacaggcccgttctgaaatcctgaacaactacaagatcaagtcagagcgcggatacttcgcggacatcgacgagatcgacaacgtgccctttaccaagccgatgctggccgttgacatcgacaagcgccgcggcaagttcaaaaccgaagacggcgtcttcgcgcagcccaagctggacggcatc…	MNIEVVGRPTELYKRGTKGEVRVWRMEEGLTDDGRGAHRVVSGIKDGTMTESGWTITEPKNVGKKNATTSVEQARSEILNNYKIKSERGYFADIDEIDNVPFTKPMLAVDIDKRRGKFKTEDGVFAQPKLDGIRCIARVDGLFTRTGKPITALPHIVEALAPYFQSNPDLVLDGELYNHDLKDDFNTITSIVRKAKPSEADVEKAKSAIEYHIYDMPSHIGTFSERREALLDLFETGLIFHGRLFQRVETVFVDSDDKLDDLYSAWLEEGYEGQMIRLNGEYQFKRSNFLMKRKDFITMEFRVKAVHEGLGNWMGYVKRFELDMTPEGAKEFSETYNVSHPEGTTCGAGVRGTQAALKELLESGKTPDWATVRFFTPTPDGVPRFPVVIDWGWGARGD
fig|6666666.555688.peg.161	peg	88240	86834	-	Nicotinamide phosphoribosyltransferase (EC 2.4.2.12)	atgtttgacgcagcaatgatcaccggtctttcgccgatcctgaccacggatagctacaagacctcgcacttcaaccagtaccccgcaggcgcgacccgtgtcagctcctacatcgagccccgaggcgggcgtttcgatgaggcggtattctttggcttgcaggccttcatcaaggcctacatgatgacgcctctgacgatggaagacgtcgaattcgccgcggaattctacgctgcacacggcgtgccgttctacaaggaaggctggacccagatcgttctcgggtacggcgggtacctgccggtcaccatcgaagcggttccggaaggcacggttatggggacccgcaacgtgcaggttcaggtgaccagcgctcccggctttgcgtggctgacctca…	MFDAAMITGLSPILTTDSYKTSHFNQYPAGATRVSSYIEPRGGRFDEAVFFGLQAFIKAYMMTPLTMEDVEFAAEFYAAHGVPFYKEGWTQIVLGYGGYLPVTIEAVPEGTVMGTRNVQVQVTSAPGFAWLTSYVETALLRAIWYPSTVASLSREAKGVIYAGLVVTSDDPEGQIAFKLHDFGARGATSSEAAMLGGMGHLVNFMGTDTVEAALGARRFYNEPMAGFSIPATEHSTMTSWTRDGEIDAYRNLLKQYPTGIVACVSDSYDMMNAAANIWGGVLKDEVMARDGTLVVRPDSGDPTIMPLDVIDVLMSKFGFTVNSKGFKVLPDQVRVIQGDGMNIDTIGTLIGNAIERGISVDNFAMGMGGGLLQKVDRDTMKYAMKANAIEVGGEWIDVY…
fig|6666666.555688.peg.162	peg	88594	88298	-	hypothetical protein	atgcccttgcgccctgaagatatgcccgcggccaaggcaaaggttatcccgcagtccgtattcgatgcctttgacgaagagatcgcacgcgcgtgggacggaaagagttccgtggtgatgcaggaggcggtcctgacgaacatcatgacccgtaacgcctgtactcgcgacgtcgtgttctcgaacaagtggctcgatgtcgagactgtctatcgcgcggcgggctggtccgtgaagtacgacaagcccggatattgcgagaactacgaggcctccttcgtgttctccgccaagtga	MPLRPEDMPAAKAKVIPQSVFDAFDEEIARAWDGKSSVVMQEAVLTNIMTRNACTRDVVFSNKWLDVETVYRAAGWSVKYDKPGYCENYEASFVFSAK
fig|6666666.555688.peg.163	peg	89634	88594	-	Nicotinamide-nucleotide adenylyltransferase, NadM family (EC 2.7.7.1) / ADP-ribose pyrophosphatase (EC 3.6.1.13)	atggactacgatgtcctcgccttcatcggacggttccagccgttccatatgggccacaaggctgtaatcgacgaagccctcacgcgcgccaagaaggtcgctctggtgctcggctctcacgaccagccgcggaacacccgcaatcccttcaccactgctgagcggatcgaaatgatcaccgccgtctacccgaacgaggtagcggacggacgcatcgtgttcgttcctcaggccgactggacctattctctggatcgctggatcatggagacgcaggccaaagtcactcaggtggcaaacacccccttcacacctgatccggtccgcatcggccttattgggcactcgaaggaccgcaccagcttctacctcaagtcgttcccgatgtgggacagcgta…	MDYDVLAFIGRFQPFHMGHKAVIDEALTRAKKVALVLGSHDQPRNTRNPFTTAERIEMITAVYPNEVADGRIVFVPQADWTYSLDRWIMETQAKVTQVANTPFTPDPVRIGLIGHSKDRTSFYLKSFPMWDSVEVKNVSGIDATTIRSDIFSGYRCTVDRSVLPGPVADYLENWVKSDGYSGGYGDMVNEADFVVKYKKQFESMPYPPTFHTVDAVVVQSGHVLLVRRGAAPGKGLWALPGGFLDQSETLIDGAIRELREETRISVPDPVLRGSVKGQRTFDDPHRSQRGRTLTTAFMIRLQDREDLPKIKGSDDADKAAWVPLADLKRNMMFEDHFDIITEMADI
fig|6666666.555688.peg.164	peg	89860	89735	-	hypothetical protein	gtgaaacacatcaagaactacaagaccaaggccccgtggtccgcagtcatcgcaaaggatggcatgccggtagtcggcggcaccgaactggcccttacccctgcacccgccaatattattccttga	MKHIKNYKTKAPWSAVIAKDGMPVVGGTELALTPAPANIIP
fig|6666666.555688.peg.165	peg	90333	89857	-	hypothetical protein	atgacgactattgcctatcggaacggcgtcatggctgcagatactctcatgtcccgcggtaacgagagttccgaaggtgccgtaaagattttcacgaccaagaagtttttggttggaatgtctggtgccttcgccaaccttgcccccttgaaagggtttattacggagagagaaggggaggtggatagccccggggacctgtgggagttctggggggacgttccgttctacggaaatggttactgcgccctgatcgtcaccaagagcggggaaatctggaatgcaatcgacagccctcctgtgctcatcccgtcagagttcgatgccatcggctccgggggaacctacgccatgggggcgatggggatgggggcgaccgccggggacgcagtacgtatc…	MTTIAYRNGVMAADTLMSRGNESSEGAVKIFTTKKFLVGMSGAFANLAPLKGFITEREGEVDSPGDLWEFWGDVPFYGNGYCALIVTKSGEIWNAIDSPPVLIPSEFDAIGSGGTYAMGAMGMGATAGDAVRIARKFDINTGGSVIRLTLDDIKGDEK
fig|6666666.555688.peg.166	peg	90812	90330	-	hypothetical protein	atgatccgaccgactttcaccatgctggtaggcttgccggggtccggcaagtccacctatgccgccggtctcaccggggacttcacctacctatccacggacgccctcgttgaggcgcgtgccgcggagctgggcctgacttacaacgacgtatggcccgactacattggcgaggcctcccgtatcatcaacgaagacttccggactgctgtaaaggcacagcgcgacatcgtatgggaccagaccaacctgtccgcgaaaaagcgccgccgtgtcctgtcccagcttcccagcggataccgcaaggtctgccgggtgatctcggtaaacgagggaatccgacaggagcgtcttcttcgccgtccgggtaagacgatcccggcacatgtcgacaagtcc…	MIRPTFTMLVGLPGSGKSTYAAGLTGDFTYLSTDALVEARAAELGLTYNDVWPDYIGEASRIINEDFRTAVKAQRDIVWDQTNLSAKKRRRVLSQLPSGYRKVCRVISVNEGIRQERLLRRPGKTIPAHVDKSMRESFVFPEKSEGFDLIVLHGEVGIAA
fig|6666666.555688.peg.167	peg	92086	90809	-	hypothetical protein	atgtctttgcattacccgttcccggtgatccgaaccatcgacgacgtgctgccgcacatcgacgacaacttccgcgtggttgaaaaggaaggcctcactttcatcaactacaacttcatgggtccggaagtgttcccgcacatccaccgcccggaggtcgtgaacatcctgacggaccatgcggctcaccgcgctgccgtgcgccgggagtgccggggcatcgtgttcgacaccgcgtcgggagcgattgtctcccgtccgttccacaagttcttcaatgcgggggagcgcgaggacgtgtctctcgacaagatcgacgtgacccgcccgcacctgctggtcgagaagctggacggctcgatgatccgtccgcttcacatcgggggtggtttccgctgg…	MSLHYPFPVIRTIDDVLPHIDDNFRVVEKEGLTFINYNFMGPEVFPHIHRPEVVNILTDHAAHRAAVRRECRGIVFDTASGAIVSRPFHKFFNAGEREDVSLDKIDVTRPHLLVEKLDGSMIRPLHIGGGFRWGTKMGVTDVGMLAEEFVAGATAAGDDGYIRLAEACHDEGLTPLFEFCSRRSRVVVDYPVETMVLLAIRNTVSGAYLPRWQVRSLAGAFGVPVVENVDVAARQRPEEDHFVEAVSDLGAVMGGIRDADEGEGKILLFEDGHAVKIKSDWYVRVHRAKDMMRSEMRLLALFFNDELDDLMATIGDEDRRRIEAYLSSFNEALGLLHDSIFAQYNQVRGTYETKKDFALSGKLSPPWRSLVFRLWDAKHPDAYEAARLVVINAMTSETR…
fig|6666666.555688.peg.168	peg	92577	92155	-	hypothetical protein	atgacttcagcttttctctgccttgcgaccgcggtctactttgaggcccggtcggagccgcttctcggtcagtttgcagtggcggaagtcatcgtaaatcgggccgagagcgaccggtttccggatacgatatgcggagtcgtgacacaggaccttggtcccgcaccttacgactgccagttcagcttctactgcgacgggaagccggaagtcatgtcagagaaggccgcgtgggagagggcgaaggccgtcgccagagacgttctcaacacgccggacgccccggacgtatctggaggggccctgttctaccacacgacaggcgtcagccctcgatggtcgagaaacatggagatcgttgcctcctacggcaagcacgtttttttctctgatgaggtc…	MTSAFLCLATAVYFEARSEPLLGQFAVAEVIVNRAESDRFPDTICGVVTQDLGPAPYDCQFSFYCDGKPEVMSEKAAWERAKAVARDVLNTPDAPDVSGGALFYHTTGVSPRWSRNMEIVASYGKHVFFSDEVILADTGV
fig|6666666.555688.peg.169	peg	93140	92577	-	hypothetical protein	atgttggacaagttccgcaagacgaaggaaactgaaccgaagccgatgccgatcatggatgtcagcacgcgcagtgacatcaagctgggccagcccgtccgcgagaaggtgacgggtttcgaaggcatcgtcacgaccgtcagccatgagatcgacggctccgtcctgatgggtgtgcagccccgcgaactggacggcggcaagcctgccgatgctttcgaattcgacatcgagcgccttgagcgggtgcagggggaagaggcggtattgaaccgctccgggtcctcgatcacgaacgtcaagctcggggcgatctaccgtgatcgtgtcaccggaatggagggcaccgcggttcgcttggtggagttccttggtggctgtaaccggatcaccatccgc…	MLDKFRKTKETEPKPMPIMDVSTRSDIKLGQPVREKVTGFEGIVTTVSHEIDGSVLMGVQPRELDGGKPADAFEFDIERLERVQGEEAVLNRSGSSITNVKLGAIYRDRVTGMEGTAVRLVEFLGGCNRITIRPKVDKDGKLVDGILIPLEQAELVDAGPAVEAEKKKTPTGGPGTTERHLMARMAS
fig|6666666.555688.peg.170	peg	93945	93301	-	hypothetical protein	ttggaactgaacttcaacaccagccaccctcgcctgaatgctttcgggtatctctcgccgaaggaggggctgctccctaagcatcttccgggcgaggatgtcgtggccgttgatgacgtccaccttgggcgcactcacatctggaagggcatgaagggtacgctgttctgcgacatcgacgggaccgttgccgacctgacccaccgacgtgtttatgtcgcctcgaagccgaagaactggcccgcgttcgagcagggcatcccgcatgatcttccgatccagaatatcatcgacgcggtgaacgagctgtatgatgcaggctggactgtggtcatgtgtaccgggcgcggcgcgcagaacaagggcgtgaccgtggagtggctcgaaaagtacggggtc…	MELNFNTSHPRLNAFGYLSPKEGLLPKHLPGEDVVAVDDVHLGRTHIWKGMKGTLFCDIDGTVADLTHRRVYVASKPKNWPAFEQGIPHDLPIQNIIDAVNELYDAGWTVVMCTGRGAQNKGVTVEWLEKYGVKYHAIYTRALYEVDENGEPKLTRKGKPRRDHRRDDIVKEELLMQARADGFDPDIVFDDRNQVVDMWRRAGVPCVQVAEGDF
fig|6666666.555688.peg.171	peg	94780	94133	-	hypothetical protein	atggcactcaatcaggccgctaccttagatgatcagcagtttgcgaagatgatgaagaacctcgccgcaactgttcgtcgtccttccattgagaccgtcgtgtttcttctatcgtacaaggctggccttcgtgcgcaggagatcgcgggtctggaatggaaccgacatatcctcgacgctgaagggaatatccgccacgaagaattcttggtggcgggatcgaaagggcgtgccaaaagggagcgccacccggttctttggattagctcagacatcggtaagtacggctctgagcggaccttgcggatgcacccgatcctgttcgaggccatcaaggtgctgcgggaagagggcaatccgggcatccatgtaattcccagcgggaacaagcgcgcatca…	MALNQAATLDDQQFAKMMKNLAATVRRPSIETVVFLLSYKAGLRAQEIAGLEWNRHILDAEGNIRHEEFLVAGSKGRAKRERHPVLWISSDIGKYGSERTLRMHPILFEAIKVLREEGNPGIHVIPSGNKRASQNLKSRAHALTIRINRYYARMGLEKCSSHSGRRTFITKAARTANYANCSLADVQQMAGHRQLTTTEGYIDTTSQQADLIGLL
fig|6666666.555688.peg.172	peg	95278	94883	-	hypothetical protein	gtgagcgtagacgccgagaacatcttcgcgctgtacgacgatttggcagtcgagatcattgacgacgaccgccctaatgaagatgcggcgctttcctactcgaaccgacagttatccgagaatatttgcaggaagatggggtgggaggacttcgaccttttcgatgcgcatgattttgagtccatcgcagagggtggggacgaagggacctgccttgcgtatgcgtttctctccttcctccggtggaggctgtttaccgaggcctcccgccgcagagtcgggatagaagcattcaaccagaaggctgcggcctactctgaattctggtacatccgtcttgttgagcgctggaacgaacaggccaatgggacacccatgaaagcatgggtaaactag	MSVDAENIFALYDDLAVEIIDDDRPNEDAALSYSNRQLSENICRKMGWEDFDLFDAHDFESIAEGGDEGTCLAYAFLSFLRWRLFTEASRRRVGIEAFNQKAAAYSEFWYIRLVERWNEQANGTPMKAWVN
fig|6666666.555688.peg.173	peg	95465	95280	-	hypothetical protein	atgtccgactgcatctgtccggaggacggacgcttggttgcgtctgatcgtagggttgttttgatggagcccggggccgagcgccgcgagggaaacaaggtcgtccgggaccggacgaaggtacatatttttgacaaggattgccccgtgcatggctaccgggtgattgacgaagaaggagaatag	MSDCICPEDGRLVASDRRVVLMEPGAERREGNKVVRDRTKVHIFDKDCPVHGYRVIDEEGE
fig|6666666.555688.peg.174	peg	95609	97762	+	hypothetical protein	atgaaaacgaacaccaccccacgcaacgtctctgtagccgctgccgagagcagcaccttctcgatctccaacaatgcgaagattttccgcatcctgatcgacggactctacgctgacaaaattcagtcgatcacgcgtgaaatctggtcgaacgcgctggacgcccacgtacaggcggggtgtgccgaccgtcccttcgatgtgtcgttccccaatcccttcgacccgaccttccgcgtacgcgactacggtgtgtccctgtcccatgatcaggtcatgcatatgtacaccgatctggggcattccacgaaggaagacacgaacgacgccatcggcaagttcggcatcggctccaagtcccccttcgcctacaccgacaatttcaccgtcaccgtatac…	MKTNTTPRNVSVAAAESSTFSISNNAKIFRILIDGLYADKIQSITREIWSNALDAHVQAGCADRPFDVSFPNPFDPTFRVRDYGVSLSHDQVMHMYTDLGHSTKEDTNDAIGKFGIGSKSPFAYTDNFTVTVYLDGTVRFYSAMIGSDGVPAIHLMGEQPTDEENGVEVAFPVENSDYGAFQNAAKRVSHGFDVKPNVTNIPREEFSGWPELPVLLEGDDWKLLHGAIEGYSQRAYARMGPVLYPINANALGDITKEQRELLGHTFVIDFPMGDLEITASREELSYGRNDPTALSILAKVEEIVEGLTQKCLDDFATCDTYFDACVKYRDQTMSNQIPSAVKEIIKRKARWKGEELDNQIKVWARHIGWECSLLDRSRLGHVNYRFKTSYEVSVPANPK…
fig|6666666.555688.peg.175	peg	97793	99481	+	Phage rIIB lysis inhibitor	atgtttttcccacacaatgcgtccgaccagagcatttccgtattcttcaacggacgcatgtgcagcgtccccgcatccgacaatcactttgcggaactgcgcgaacacctcgcgcagcctgtgcatgactacgagaccgtcgagcgcatgatcgacaaaccgaagatggtgtcccgccttagcgagggccttgtcacggtcgttggatcgaccgtcatgtataagggccagccggttcactcgacgctgacctaccgcctgcttgaactgctcgatgcgggggagaatgcaatcatctgggcgcgcttccttgagcgcgtgatggcgaacccgtccgaccggtcgcgtgagtgcctctacgacttcttgaacgcgtggaaggccccgatcaccgaagac…	MFFPHNASDQSISVFFNGRMCSVPASDNHFAELREHLAQPVHDYETVERMIDKPKMVSRLSEGLVTVVGSTVMYKGQPVHSTLTYRLLELLDAGENAIIWARFLERVMANPSDRSRECLYDFLNAWKAPITEDGHFIAFKRVRPDYRDIHSGTFDNSPGQVVEMPRDRVNADPDVSCSNGLHVAATSYLGSFYSSYEGYRVLACKVDPADVVAVPRDYGFAKMRVCRYVVLGDAEESFYKNAESQPVSYAGTEAATGAVIDPKGQPICYNAVDFAENWKRDAKIEIDEGVLVSPSAASNSENLPKNRFIVGTVISIEQFDPSEMDDDAFDDLELAGIDASDIDDVFMVAEVEWQDGTESEDLLLIPGKPMDSDLVGVEFIGEKEELPADEDEDDSEDKV…
fig|6666666.555688.peg.176	peg	99564	99968	+	hypothetical protein	atggcttggactatcaacgaaatcgaaaacaccatcacgatcacgccggaactggcagcagaactgaacccgatcatcgctgagctgtgcccggaccacttctatgaagacggtgagccgttcacggagcactatgtgcgcaacccggagaccttccggagcgagaagacggggatgtacgcaccctacttcaatcccgatcattccgaacacatggactggctgacccagagcgaagaggtcatgcgccgcatggctgctgcgggcgtcgaaggtcgcgtctgtttcggagacttggatagcggaacggatgaccccttctggggcgttgagttcgcctcaggacagtaccgcaagctgaccggcgaggtgagctggacccccggaacctcacacccc…	MAWTINEIENTITITPELAAELNPIIAELCPDHFYEDGEPFTEHYVRNPETFRSEKTGMYAPYFNPDHSEHMDWLTQSEEVMRRMAAAGVEGRVCFGDLDSGTDDPFWGVEFASGQYRKLTGEVSWTPGTSHPG
fig|6666666.555688.peg.177	peg	100041	100478	+	hypothetical protein	atgtcatatgattttgacaccatgggtcccgacgagctgcgcacagcgctcaacgggccgaccggcgacatcttcctgcggcagatcgcggacgcggcattgaccctcgcagagaagacgcaggcaaccaatgtaatggtgctcgcggcacttgagaaaaccccgccaaccctcccggggactttcggctgggtactggaggggctgcgcgcaggaaagcgctacgcccggcccggctggaacggcaaggggatgttcattttccttgtggggagctccgtattcacggtgaaccgtgagcctctggcgtccatcctcgaacccggttcgagcgtgaactaccatgcacacatcgacctcatgaccggggacaacaacgtctcggtttgggtcccttcc…	MSYDFDTMGPDELRTALNGPTGDIFLRQIADAALTLAEKTQATNVMVLAALEKTPPTLPGTFGWVLEGLRAGKRYARPGWNGKGMFIFLVGSSVFTVNREPLASILEPGSSVNYHAHIDLMTGDNNVSVWVPSVVDLFAADWEEV
fig|6666666.555688.peg.178	peg	100478	101467	+	hypothetical protein	atgccgttcaccaagttcccctcccttgagagcttcggacacgtctggcgcaacaaatcgtccatgatgggcgggcccgtccagacataccgggcgaagatcaagctgcacgggaccaacgccgctatccgcatcgagaacggcgaagtctatggtcagaagcgcacgtccgacgtcaccccggagcaggacaacgccggtttcgcgaactggctggagccgaacaaggaagtctgggcccgcgtagaatgcgacgaccctgtgacattcttcggggaatgggcgggccccggcgtccagaagggcgatgcagtatccctgatccggcgcaagatgttcttcatcttcgcggtccagctcggggacgaaatggtcacctgcccggacctgatcagcgag…	MPFTKFPSLESFGHVWRNKSSMMGGPVQTYRAKIKLHGTNAAIRIENGEVYGQKRTSDVTPEQDNAGFANWLEPNKEVWARVECDDPVTFFGEWAGPGVQKGDAVSLIRRKMFFIFAVQLGDEMVTCPDLISELMPEDCPELDDVMVLPWTEHTYRIDFSDPTKADEIAEELTSIAEDIGTLDPFIANSFGVEGPGEGVVMVPVPMYGKTIPRDTYSAFTFKVKAARHGAKKAKAASRKVEIPAGAKEFVEMFVTEARCQQGLVEACEGVAEKTRTSNFLKWMGSDVKKESEVELQDSGLEWKQVAKLVNSTAARWFHEKCSRPLSEAA
fig|6666666.555688.peg.179	peg	101467	101613	+	hypothetical protein	atggacaagtacatcctcgggttcctcgcggcggtgtttgttgtcggccttacggcgggtgcggtcatccgggcccacatcgccttcgacatctgcaagacgcaggggcgttcaaccgctgcctgcgtcttctacgccctgcgctga	MDKYILGFLAAVFVVGLTAGAVIRAHIAFDICKTQGRSTAACVFYALR
fig|6666666.555688.peg.180	peg	101613	101873	+	hypothetical protein	atgccgacgatctacaaccgccacaacgacgatgtccctgcccacgcgatttatgtgggccggggcagtcccttcgggaacccgttccggatcgtgaacgggcgcagggacaaagcaatcatgaagttccgggaatggctgctgacgcagccggacctgattgagaaggtcaagcgcgagctgaggggcaaggacctcgtctgctactgcgctccgtccttctgtcacgcggaaatcctgatggaaatcgcgaacgagtaa	MPTIYNRHNDDVPAHAIYVGRGSPFGNPFRIVNGRRDKAIMKFREWLLTQPDLIEKVKRELRGKDLVCYCAPSFCHAEILMEIANE
fig|6666666.555688.peg.181	peg	101885	102118	+	hypothetical protein	atggcacacgaagaattccggcagcacggctccgtagagaaggcgctggcgcacctcgtcgaagaatcgggcgaagtactgagcgcggcaggaaaaactctacgcttcgggcggcacagcgtgaacccgaccctccctgtcgaggaacaggaaaccaacgaggaatggctccgccgggagatggaagacctcaagctttccatcgcgcaggtggagaaggagatgggctggtaa	MAHEEFRQHGSVEKALAHLVEESGEVLSAAGKTLRFGRHSVNPTLPVEEQETNEEWLRREMEDLKLSIAQVEKEMGW
fig|6666666.555688.peg.182	peg	102118	103980	+	hypothetical protein	atggctgcgtttgatcgcatcgacggactgttcgtcgcggtccgctgtacctaccgcgagcgcctgattttcaagcgcagcggctgggtcgtggagaacgtgccggggctgggcaagaagtgggtcactccggacacggagaaggcccgccttatcaagcagtatgccgtagggaccgcgaaggagcaccttgacggcgcagaggcgatccgtaaggcggcggtagacgcctcatgggccgaggatagcgacgacagctttccggcccctgagggcctctcctacatgccctttcagcgcgcggggatcgcctacgcggtgaagcgggagcgcacgctcatcgccgacccgccggggctgggcaagacgattcaggcaatcggcgtccataacgtgcgc…	MAAFDRIDGLFVAVRCTYRERLIFKRSGWVVENVPGLGKKWVTPDTEKARLIKQYAVGTAKEHLDGAEAIRKAAVDASWAEDSDDSFPAPEGLSYMPFQRAGIAYAVKRERTLIADPPGLGKTIQAIGVHNVRASKRVLVVCPASLKVNWSREWRRWDVHGRSVGIAMSIPKREPIFENGERLRDHNGKPMSKTWTEHYWPDTDVVIINYDMLLTFDDDVKAKKWDLVIYDEAHLLKTATSIRTMCVFGGKKKARKAKDPETGKMKTVERKKDLAPIRADRHLYLTGTPILSKPVELWTLVKACDRNGLGKRWEEFVYRYCDAYNEMVNENQNRIVTDGASNLDELNRLMRERFMVRRDKKAVLKELPPKTRELIMLPVDKLERPVKKEKTRVEQALDA…
fig|6666666.555688.peg.183	peg	104035	104607	+	hypothetical protein	atgcgtgaacgctacaccctgctgatgaccggggaaaagtatttcatcaacttcccggaagaatgcagtttcgacctccgcgcccttgcgaccggcatggcccgcacctgccggttcaacgggcagttcagcaagttcgaagacgacatctacgccgtcgcgcagcacagcgtgctggtcgacgacctcgtgaaccacatcttcggagtcccccgcgcgcgcggctgggccatcatgcacgacgcgccggaaggcatcatcggcgatctgatcagcccggtgaaggctctctgcccggaattttcctcacatgaagaccgcatggcgggagcgatgcgctccacctacggcatcgaatacgacgccgaagtcgtcaaggtcgttcacaaggccgacctg…	MRERYTLLMTGEKYFINFPEECSFDLRALATGMARTCRFNGQFSKFEDDIYAVAQHSVLVDDLVNHIFGVPRARGWAIMHDAPEGIIGDLISPVKALCPEFSSHEDRMAGAMRSTYGIEYDAEVVKVVHKADLMACAMEAEALTDIPASEWGLASPPISMEQMYPNWRPWGVKEGRDLYEARVREIFNME
fig|6666666.555688.peg.184	peg	104616	105179	+	hypothetical protein	atgcccacccacatgaaccttcgatacactgaaatcgagagcctttggcccggtgtggaggcccttcagtgcctcgccgatgaatacgggatcaaggacgtgtttcaggatgcaggcggaaagatgctgcagctcgccgtcgcgaccggactggaccttgttccgggccggacggggccggacgcgcgcgaccgtatcgggaacctttacgaggtgaagaccgtggacatggcgggcaagaagtccggcgggttcaccaccaaccaccacctgaccaaggacaccatctcccggtaccgcgaccgccgctgggtgttcgccacctacgacaggatcaccctgatggaggcgtatctggtcgaggctgaagaccttgagccggtattccgcaagtgggag…	MPTHMNLRYTEIESLWPGVEALQCLADEYGIKDVFQDAGGKMLQLAVATGLDLVPGRTGPDARDRIGNLYEVKTVDMAGKKSGGFTTNHHLTKDTISRYRDRRWVFATYDRITLMEAYLVEAEDLEPVFRKWEHDLRVKDHLNNPKIPVDYVREIGTPMYLKDVPPPWAVRARTSVTETDISEGGSA
fig|6666666.555688.peg.185	peg	105176	105292	+	hypothetical protein	atgagttgccacacatggctctggttccccctctgggtcctcctattcattagcgtggtggcccgcccggcggagcccgccacccccaccgtagaagtggaggtcgcacatgtttaa	MSCHTWLWFPLWVLLFISVVARPAEPATPTVEVEVAHV
fig|6666666.555688.peg.186	peg	105285	107522	+	hypothetical protein	atgtttaagcgtgtcctctacgacgtcgagaccaatggccttctcccggagcacgtagacccgccgttctgcatggaccgggttcactgtctgggggtgaagtgcctcgacacgggctacaagcgcagcttcgtgcatgatgacctgttcccgctggacctcgaagacatcgaggccctgcgtgagctggggcacgagcatatccgccctctcagcgaaggcatcgagctgctggaagcggcggagtacatcaccggtcacaacattgtcgatttcgacgaaaacgctgttgcgatccagaagccggattattcccactccgccacgctcagtgacacgctggtcatggcccggatggtctttgcggacatcaaggagacggacttccgcctcgccgcc…	MFKRVLYDVETNGLLPEHVDPPFCMDRVHCLGVKCLDTGYKRSFVHDDLFPLDLEDIEALRELGHEHIRPLSEGIELLEAAEYITGHNIVDFDENAVAIQKPDYSHSATLSDTLVMARMVFADIKETDFRLAAKGKLEGRLIGQQGLEAWGQRLGLHKGDYKKDREAELKAKHKEAGLPAPTDEEMHHYVWGTWNVAMHDYMMLDVDVNAMLWEKIQEFEWSSEAIQMEHEIHALMVLQERNGFVFNRGQGEQLAEHLRVEYARLSDAAIEVIGKWYRPAKRHTDEYNPDHGEDKDRRTWGDLTYPKRTISYAKANAKYISEGDYRKLRADSTEGAPFVKVELKEFNPNSRQQIVDRLQTLYGWEPQDFTDNGAARVDDEILRDLADKVPLAETLAELF…
fig|6666666.555688.peg.187	peg	107571	108221	+	DNA polymerase III epsilon subunit (EC 2.7.7.7)	atgactagaaacacagagcaggaaagaaagacgaacatgaacactctcttctttgatacggaaaccacaggtctggtgaaggaccgctacagcgcgactgacccgcgccagccgatgccgatccagatcggtttgaagctcgacgccgccaaccggagagaaatgatggcggcgaactacatgatcatcccggacggctggtccatggacgccaaggcttccgagatcaccggtctgaccgatgacatggcaaaggaatacggaacccacctgattactggcatcgagttctttctcgacatggtccgcgtttcggacgtcatcgttgcgcacaatgccaacttcgacatcaccgttatgcgacgcgcggccaaggtctactacgaagagatcggcgag…	MTRNTEQERKTNMNTLFFDTETTGLVKDRYSATDPRQPMPIQIGLKLDAANRREMMAANYMIIPDGWSMDAKASEITGLTDDMAKEYGTHLITGIEFFLDMVRVSDVIVAHNANFDITVMRRAAKVYYEEIGEEYSDPFEGKTMICTMLASIDIVKALPKRRGQYKWPRLEECIKFFFNEELEGAHDALVDVRACARVYYELLDDGLFSGEYKFAS
fig|6666666.555688.peg.188	peg	108218	108592	+	hypothetical protein	atgagctggaccgacgcccgcgtcgctaccctccgccggatgtgggcggagggagaaactgcctcccagatcgcaaaggaactgggcggcgttacccgaaacgcagtcctaggcaaggcctacaggctcggactgcaccagaatgtgaagaaggacgccaccatggcaattgacatccagcgcgccaatccggtcgtggaacagatttccaacgacaaccagatcatcgccggtcaggtgaccagcctcatgaaccagatcgcgctgacccgtgcgatgcaggaaggctaccgcatggcctgccgcgacaacggtctgccggtcccggacatggaagacccccgtgtgacttacggcttcggaggcgtggcgtga	MSWTDARVATLRRMWAEGETASQIAKELGGVTRNAVLGKAYRLGLHQNVKKDATMAIDIQRANPVVEQISNDNQIIAGQVTSLMNQIALTRAMQEGYRMACRDNGLPVPDMEDPRVTYGFGGVA
fig|6666666.555688.peg.189	peg	108589	109767	+	hypothetical protein	gtgagcgaaccgacctattttgaagagctgatggaactgggtgttcctgaaagcctcccggcggatgggttcacgttcgaggacctgttcgacgaattctacgtcaacgactgccagaagacgtggtcgcatgaccgggccaagtcggtcggcgcgtccgaggcctttggctgcatgcgcaagtcgtggttcggcaagcgcggcaaggagttcgggttcgagaaggacgcggactaccacgaaagctggggcgcggtccggcgcggggacatcatcgagaactaccagatcgttccggcggtccggcgcggccttgagcggcgcggcctcaatctgatcatggaaggcgacgatcaggaaaccatcgtggacggcgtcagctcggcgaccctcgacggc…	MSEPTYFEELMELGVPESLPADGFTFEDLFDEFYVNDCQKTWSHDRAKSVGASEAFGCMRKSWFGKRGKEFGFEKDADYHESWGAVRRGDIIENYQIVPAVRRGLERRGLNLIMEGDDQETIVDGVSSATLDGLIIDPSGNLLPRDFLAYYGVSPEEFGDQDSVVLEMKSFDPRINIAQEKAIHRGQTQMQMGLIRETTEYKPEYAVVLYVNASWLDDIRPFVIEYDEAVYQIGRERAEKVFTVEDPAKLMAEGKLDGMCAYCPFQRSCAEVSVKRVPEKRKALTKKEVEAQDQSLVEELDALVRDLEMRKKDKKAIEREVEEMNEAIRQKLIESNESRAVGQGWKASYTTIAGRKTISKAKLEEAGLDPEDFMEQGAGYEKLTVTVESPKD
fig|6666666.555688.peg.190	peg	109867	110703	+	hypothetical protein	atgagcaacgctctgaccaatgccgcagcaggcggcgcaatggcgaacgcagacttcgcaaacccgttcgcagccgcaggcgctggcgctggcagcaagaccttcatgaagttcaagggtgcatccggcgacttcctgtacggtcaggatgatgaagagatgccgcacggcaccgaattcgctgccgatatcgagaactccaagtggaactggacgttctggtgggaaggtgaagttctcgaaaccatcgagacgcgcgtagcggagaacccgatgggcttcgaacatgagccggatcacctgccggaagactacgatggcgacatgtcgctggaagaaatccgggccgagcaggccgaccgcaagaccaacttcatggacggctggtcctgtcaggcg…	MSNALTNAAAGGAMANADFANPFAAAGAGAGSKTFMKFKGASGDFLYGQDDEEMPHGTEFAADIENSKWNWTFWWEGEVLETIETRVAENPMGFEHEPDHLPEDYDGDMSLEEIRAEQADRKTNFMDGWSCQAVLDMREIGGEGEEFTIKLNQGVALNAFRSLLQSFGRQFRFKMGLIPVVTIGARSYVSKNKQVGKRYTPVLKIEDWRSEEDLMAAVGEDPDMYDAPDADADAGASGEAEEPKQIAAPADEAPADGGGEAPKRAARGRGRRGAQNYG
fig|6666666.555688.peg.191	peg	110786	111088	+	hypothetical protein	atgtttggaaagaagaaggtcgccccaaccacggtcgccgaagcaatcgcaccgttccgggaggtcaaggacaacctcgtcgcagtcatcaagtcccggacggagcgccgcgccacggctgagcgacggatcgacgacgccaaaaaatacgcagaagacgtccgcgtcaccgagacggcagtagcgaacgccgccgacgcagaaatcctgcaggcccagaaggtcattgaatccctgagcgcgatcctcggcgacccctcgcaggagcagctcgccaaggagcaggccagcgcacacgcctga	MFGKKKVAPTTVAEAIAPFREVKDNLVAVIKSRTERRATAERRIDDAKKYAEDVRVTETAVANAADAEILQAQKVIESLSAILGDPSQEQLAKEQASAHA
fig|6666666.555688.peg.192	peg	111160	112584	+	RecD-like DNA helicase Atu2026	gtgaccccgacattgactgaccaccagtggggagcagttaagctcgccgcagactggtacgccgaggcagacgccaaccgctaccagttcgaaatgttccagttcgacgaagacgcggcatcatttgcccgaggcgaacggcagcgtaccgccctcggacagggacaggatttcttcttcggcggctttgccggtaccggtaagacgaccgtgctgcccgccgtgattgaaagcttcggcctcacccccgagcaggtcgcgttctgcgcgcccaccggcaaggcggcgaaggtgatgggagaaaagctccgcgccttcggcatgaacgtcatgcccaccaccatccacaagctgatctatctgccgaagcgggcgcacgccgaccgcattcaggctcag…	MTPTLTDHQWGAVKLAADWYAEADANRYQFEMFQFDEDAASFARGERQRTALGQGQDFFFGGFAGTGKTTVLPAVIESFGLTPEQVAFCAPTGKAAKVMGEKLRAFGMNVMPTTIHKLIYLPKRAHADRIQAQIDNLGSQIVKVKMGEQDGVFWDGDLLSVAESEAAIQQLNFDLIRAMDNNDGPQFQLRPLAEFPEDVKLIVVDEGSMVGKTLAEDLATFGRPILAFGDPGQLPPVGDVYGFECEQPDAFLTEIHRQAKDNPIIQLATMAREGKELRIGDYGNGVKVVDRRNDDVTLDMDRDAMVLCGTHKKRWTLTKKIRTASGYTETGPCEGEPLLFCKNSQKLEAMVNGTIVTCMTEIGDLTKGNAVLDLKIRDDDGGGAIYDIKCTQGLFEEHH…
fig|6666666.555688.peg.193	peg	112584	112910	+	hypothetical protein	atggcacattacgactgttctaactgcggggatcggatgggcgtggacttcggaacgtgcccctcgtgcaccccgaaggagttccacgagctgacggcccagcgccgggacctcatggcggaggccgcagaccagtgggacttggaccacgcagaactccgcgaccggatcgcgaagttgaacgcggagtttgacgccgtgcgtaagaaggggattgcggcaatcgccgcgtctcacgtcaccgaaatcgactcccgtctgcatgaaatccagatgaagcatcaccgcagctatcgcaaccggtacgaaagggaaaataaggcatga	MAHYDCSNCGDRMGVDFGTCPSCTPKEFHELTAQRRDLMAEAADQWDLDHAELRDRIAKLNAEFDAVRKKGIAAIAASHVTEIDSRLHEIQMKHHRSYRNRYERENKA
fig|6666666.555688.peg.194	peg	112907	113533	+	hypothetical protein	atgagcgcagggtacgtctacgcgatgacgaacccggactatccgggggcattcaaggtcgggatgaccgagaggaccccggaagaccgcgccaaggagctgtcggcaggtaccggggttcgctcccctttcagcgtgtaccgggcggcgtacaccccctacgcggcaggccatgagaaagtcgctcatgccgctttggcagggttccgggactcccccaacaaggagttcttctaccctccggcggaagtcctgaacaggctgttcgacacccttgagggggctgttctttatcaggactggtgggtccccctcgtggagggaagcaacaagctggaaggcaattcggtaccgcccatcagcgaagacgaactgcgtacgccagtggcaaagacgcgg…	MSAGYVYAMTNPDYPGAFKVGMTERTPEDRAKELSAGTGVRSPFSVYRAAYTPYAAGHEKVAHAALAGFRDSPNKEFFYPPAEVLNRLFDTLEGAVLYQDWWVPLVEGSNKLEGNSVPPISEDELRTPVAKTRFRAAEELELTEDGTCPHTLVRHGNIHANVRLPKELGGGHLRKSLKTSDHATALEQMRIILKCIARDLDTILTSGD
fig|6666666.555688.peg.195	peg	113535	114134	+	hypothetical protein	atgagcaagacaaagacgatgtacaagtcgatcacggaatgggacgtgggccttgagaatatggtgttccgctcccccgcggaagtgaaggcggcgcagatcaaggcgctgtccgatgcgggaatcgaagacgactatgatgatctggtaggtgagggtctcgtagaccacgaacaggtcgaagtcgctaatgacgggtacggatcgctcgcagctctcaagacggcgaacgtcgtgcgtcagggccagtggcccggtgagaacaaggtggacaccctgttccgcgctgtcgaattcggcggggagtcgggagagctgctggacgcggtgaagaagctgcaccgcgccaacaacgccatcgcagggaacaccgggcagtccatcgacgacctccgtcag…	MSKTKTMYKSITEWDVGLENMVFRSPAEVKAAQIKALSDAGIEDDYDDLVGEGLVDHEQVEVANDGYGSLAALKTANVVRQGQWPGENKVDTLFRAVEFGGESGELLDAVKKLHRANNAIAGNTGQSIDDLRQAVMEEMGDVLISLDMLATALSIPLEDCVPMKFNKTSRKVGIPVEMDPDTWDVQFVPADAEPDLFTH
fig|6666666.555688.peg.196	peg	114167	114787	+	hypothetical protein	atggcaaccgtttacgcattcgcaggcaagcgcggctctgggaagagcaccgcatcacaggctctcatcgacttggggtttgttgacctcaagttcgcggacccgctgaagaacatgctgcgagccatgtacgctacctgcggcgtcgatgaggaaaccatcgagcgtaagatcgaaggggacctcaaggaagttccttgcgagtggctccgtggcaagacccctcgctatgccatgcagactctgggcacggaatggcgcgagatgatctcgacggacctgtggtctgagatgttcgttaagcgcgtcgaaagcggggactacggcgacaagatcgtttgcagcgatttccgcttccccgggcacgaggaagacgcgctggagcgcttggacgccttt…	MATVYAFAGKRGSGKSTASQALIDLGFVDLKFADPLKNMLRAMYATCGVDEETIERKIEGDLKEVPCEWLRGKTPRYAMQTLGTEWREMISTDLWSEMFVKRVESGDYGDKIVCSDFRFPGHEEDALERLDAFTYRIVRPGQEEDEASKHPSETQMDKLRVRGVFRNSSTIEDMQEFVRDLVEANEAVKDIDFGSLSDVLRDAAGD
fig|6666666.555688.peg.197	peg	114787	115266	+	hypothetical protein	atgtatcggaacgacaccatcacggcgtccgaaatcgaagcgatgctgcagcgcctgcaccagaaggacatctggtttcaggagctgcggctttcctcggggttcggcatggagggacgcatcgattttctcgcgctgaaccccggcccctcaaccgggaacaagtccacggcgtacgaaatcaaagtctcccgtgccgactttcgccgcgacacgcacaagaagcagcgaggcgctcgcctgttctcggaccagttctactacatcgcgccggttggggtcatcccacacgacgatgtgccggactgggcggggctcatcgaagttgaatggaagcctgtccgctcacgcggcgtgcaggacattcgcctcgtccacaagaccatcatccgcgccccc…	MYRNDTITASEIEAMLQRLHQKDIWFQELRLSSGFGMEGRIDFLALNPGPSTGNKSTAYEIKVSRADFRRDTHKKQRGARLFSDQFYYIAPVGVIPHDDVPDWAGLIEVEWKPVRSRGVQDIRLVHKTIIRAPKRDKEAPSWGLVCSLIRNANRHGGAL
fig|6666666.555688.peg.198	peg	115263	115571	+	hypothetical protein	gtgagcattgaagaaaaggcgcgtgatgcgcgccgggaagaaatctcgcggcggatcgtagcccgcatgggaatcgacgttcactcggtacccatcgacggggagctgcgcaacttcagcgaagggctgcggaccgcaagcggcaagtaccctctctggggaaacatttacggcgatgtgaaggggcgcttcgcggacggcacgctcatccgcacctccgcaatcgtcaagatcgaggacggcatcgcgctgaccctcaactcggcctaccggctgatcggaaacaaggaagaaaacaatgacaattga	MSIEEKARDARREEISRRIVARMGIDVHSVPIDGELRNFSEGLRTASGKYPLWGNIYGDVKGRFADGTLIRTSAIVKIEDGIALTLNSAYRLIGNKEENNDN
fig|6666666.555688.peg.199	peg	115561	116517	+	Phage protein	atgacaattgaggcaaaggtcatcgcgcacagccgcgctcactgggcggactacaagggggattacgatggtttcttcgaccgcgcaccagagatcatcactttccagctccgttacccccggttcatccatgcggaattcatgacgcatcgcaagttctcgcgcaacgcgtcaagctcacgggcgatcccggtccataagatgatcgcgaacctccgggcggacaccgctatgccgatccactggggcaagaaccagccggggatgcaggcgttcgaagagcacgacgctctgatctatggcgtatgcggcgagctggacatggtcgataaccgcgtagagggcgtgactaaggaagcggcatggcttcaggcgcgcgaccgggcgattgaggtggcg…	MTIEAKVIAHSRAHWADYKGDYDGFFDRAPEIITFQLRYPRFIHAEFMTHRKFSRNASSSRAIPVHKMIANLRADTAMPIHWGKNQPGMQAFEEHDALIYGVCGELDMVDNRVEGVTKEAAWLQARDRAIEVAEAFNAAKYHKQIVNRILEPFMHIDVIVTATNYDNFFWLRRHKDAQPEIKVLADKMWEALQASTPRVLAPGEWHMPYVREHEMAMYDLDTLLKVSTARCARVSYLTHDGENPDLESDVGLYERLVGSAPLHASPPEHQAKADEASWGETGPAWDNEHLSGNFDPGWVQHRKLLDGEHCDHYVPEAA
fig|6666666.555688.peg.200	peg	116517	116768	+	hypothetical protein	atggctaaggttcggatcacccttgaagatacgggggaaaagagcgtttcgttcttgacggaaatcgaaggggcagagggcggcgatatcgccgccacccccgcgatgtcgatggcgatggctacccgagcaatgttcgaaaatgggctcctcgtcgaagcggctgcagccgccctcgccggggttgaagagggagaaatgcccaccaccgctctcctagcccacttcaagacgcgaaaaggaggctcatga	MAKVRITLEDTGEKSVSFLTEIEGAEGGDIAATPAMSMAMATRAMFENGLLVEAAAAALAGVEEGEMPTTALLAHFKTRKGGS
fig|6666666.555688.peg.201	peg	116768	117106	+	hypothetical protein	atggaagccacaccgccacgtgaaaagatcattgagcttcggttcgaccgggggatgacccgggaggacatcgctgagcacttcgatgtgagcattgcgacggttcggcgttggatcaaagaactgaatgtcccgcgcccctcacgccgttcccgtaccaagcgaccgaagcatctcacttctagtggggaaatcgtcgcaaaggtgggggatgcttacaacaagctggagcgagctcggatgaccctcgaaggccgcgtagtggagcgcgccggacgcggttactacctcgatggtaagccagccagtgcggatgagatcatagaagccgcccagtga	MEATPPREKIIELRFDRGMTREDIAEHFDVSIATVRRWIKELNVPRPSRRSRTKRPKHLTSSGEIVAKVGDAYNKLERARMTLEGRVVERAGRGYYLDGKPASADEIIEAAQ
fig|6666666.555688.peg.202	peg	117290	118267	+	hypothetical protein	atgctgttcgaagagcaggtatctcgaaagcccaacctatacccgtggacacaggacatcatcgacgccttgtggcacagtttctggacaccgaacgagttcaactttcgttctgattacgcccagttccactcagaattgactgaagaagaacgcggggtggttgttcgcaccctgtcggcaattgggcagatcgaaatcgctgtaaagcgattttgggccgacctcggaaagaccttcaagcacccctcaatgtccgacatgggtctggtcatggggaacaacgaggttattcacaacctcgcatacgaaaagcttctggacgttctgcgccttcaggacgcgttcgatgaagctctcaaagagccagtggtcaaaggccgcgtcagctacttgaag…	MLFEEQVSRKPNLYPWTQDIIDALWHSFWTPNEFNFRSDYAQFHSELTEEERGVVVRTLSAIGQIEIAVKRFWADLGKTFKHPSMSDMGLVMGNNEVIHNLAYEKLLDVLRLQDAFDEALKEPVVKGRVSYLKKYNERAYDDDRKQYIYAIILFTLFVENASLFGQFYTIMHFNRFRNVLKDTAQQVQYTRNEEMLHARAGILLINTLRQEYPELFDAELEARVVQECVEAIEHEGKIVDWMLQGYEGEALSADVLRAFIKNRIVEGLGEIGFSGVSLTDEERALLPKTRWMDEETKGTTLTDFFQKRPVEYAKGHRTFDEDDLF
fig|6666666.555688.peg.203	peg	118296	119999	+	Ribonucleotide reductase of class Ia (aerobic), alpha subunit (EC 1.17.4.1)	atggcattcgattgggttaccgaagaaactcgcacgttcatggcgcgcgggtatcttctccccggcgagaccgtcgagcagcggtgtcgcagcattgcggacgctctcggcgaatatatgggaagcaaggaaattgcggaccggttctacgtgtacatgagccgggggtattactctctggcatctccggtatggtccaacttcgcgcgcgaccgcggcctgccgatctcctgcaacaactcatatgtcggcgatagcatcgagcagattcttgggaaggctgcggcggaaatcggaatgatgaccaagcacggcgcgggcacttccgcgtaccttggagacatccgaccgcgcggcagcgagatcaactccggcggcaacgctgacggtccggtgcat…	MAFDWVTEETRTFMARGYLLPGETVEQRCRSIADALGEYMGSKEIADRFYVYMSRGYYSLASPVWSNFARDRGLPISCNNSYVGDSIEQILGKAAAEIGMMTKHGAGTSAYLGDIRPRGSEINSGGNADGPVHFASIIETIIDVVSQGNVRRGNAAVYLDVDHPDVMEFLEMREEGSPIQKLSLGVCISDAWMESMIEGDKDKRKVWARIIKKRFESGYPYIVWSDTANNNAPDVYKDLGRRINGSNLCSEIMLSSTDDESFVCDLSSMNLLHYDDWKDTDAVELLVYLLDAVMEEYIRKTANIKFMESAHRFAVNQRALGIGSLGYHSFLQSKMIPFESFEAKVLNIDMHKLISEKALAASKFLAEQFGEPPMLKGYGRRNVTLMAIAPTTSSSFILG…
fig|6666666.555688.peg.204	peg	120072	120260	+	hypothetical protein	atgagcattctcatcatcaacgggtatgagacggagatcacgctgaacggcgatcccgtgtcggccctcttcggtccggatggatcggaaaccctcgaagtccccgaagcagtggaagcggaagtcgatggcgacctcgtccccattggcaccggcgaccagatcgtcctcacagccaccaaggagtaa	MSILIINGYETEITLNGDPVSALFGPDGSETLEVPEAVEAEVDGDLVPIGTGDQIVLTATKE
fig|6666666.555688.peg.205	peg	120263	120394	+	hypothetical protein	atgaaccctcttatcatgagtggcaccgcaccgctgtcttggcgtctcggtgtcaccgggcgtaagcccggaaagcgggttaatgccttcggcccgatccgcctctcctaccacaacctcgcaggtaagtaa	MNPLIMSGTAPLSWRLGVTGRKPGKRVNAFGPIRLSYHNLAGK
fig|6666666.555688.peg.206	peg	120394	120627	+	hypothetical protein	atgggacacgaaaacgtaagcttcacaatcatccgcggaacgttcgaatgtaagttctgcgacaaggctgcatccctgctggaacagaagggagttccctttgaaaccataaagctgggaatggctgaccttgtgatgaagcaggcagaactgaaacaccccacagtgcctatgatcatgcatggtgcacgtttcatcggcggttcgacggagcttgaagcgtacctgaactga	MGHENVSFTIIRGTFECKFCDKAASLLEQKGVPFETIKLGMADLVMKQAELKHPTVPMIMHGARFIGGSTELEAYLN
fig|6666666.555688.peg.207	peg	120768	121316	+	Deoxyuridine 5'-triphosphate nucleotidohydrolase (EC 3.6.1.23)	ttgaccccgaactgcagtgaagcagaaatgcgcgacgccgcccggaccttccggatcgcgcgcggaaccgacacaggcatcctccccgtacagaaactgaatgacctcgcaaccatccccacctacggctccaacgacgccgcgggcatggacctctatgcgaacttcttcggagaagaaggtgacatgttcaccctcgcccccggcgcgcgcaagcttttcaagaccggcctatccgtcgcaatcccccgcggtcactatgggcgcatcgcgccgcgatccggcctcgcctacaagcatgggattgatgtgatggcaggtgtggtggacagtgattaccgcggggacgtcggggtcatcctcatcaatcttgggttccggttcgatgagaccggcagg…	MTPNCSEAEMRDAARTFRIARGTDTGILPVQKLNDLATIPTYGSNDAAGMDLYANFFGEEGDMFTLAPGARKLFKTGLSVAIPRGHYGRIAPRSGLAYKHGIDVMAGVVDSDYRGDVGVILINLGFRFDETGRLIEGEDVVIRHGDRIAQFIIEAYKPCLPVPALSLDGTSRGEGGFGSTGK
fig|6666666.555688.peg.208	peg	121533	122201	+	hypothetical protein	atggcactttcagtcgtacataaaagcgaggttcctatgaccactgtcggggaccggatcatcgaagcgcgcaagtccaaagacatgacgcaactcgacctagcaaagcgtttgggcgtcagccgcgcggcagttggacagtgggagataaacgcgacctccccgagcattgcaaagctagaagaagtcgcgatggtattgagcgtagagccccagtggctggcatataatgtcaagccgggcgaagctcgaattgtttaccgcagccccgagcgtgacaacattcaatgggtaaacgaattggcctttggagacactatctccgacattaccgaggtcgacaaatggggcattccttctgattacctgaaccgagaactacgggcgaacgcagaacac…	MALSVVHKSEVPMTTVGDRIIEARKSKDMTQLDLAKRLGVSRAAVGQWEINATSPSIAKLEEVAMVLSVEPQWLAYNVKPGEARIVYRSPERDNIQWVNELAFGDTISDITEVDKWGIPSDYLNRELRANAEHTAICTVNSHAVEPDYEYGDKVFVDRSDRKPSPAGIFVFWDGIGMAFARMQAIPGGEPKVRITQQGADAYDMPFDGVEIIGRVKGRIQRG
fig|6666666.555688.rna.28	rna	122248	122319	+	tRNA-Cys-GCA	ggcgagttggcggagtggttgacgcacaggtttgcaaaacctgccacgcgggttcgattcccgcactcgcct
fig|6666666.555688.peg.209	peg	122756	123034	+	hypothetical protein	atgaccgacgccaccactaccgaatacaaactgatcgggtaccctgaagctgtccaaattctgcacgagaaagggttgactgatctggactctgaatggctaagaggtcaggcggacagaggaaaattgccttccacagtcatcgccaaaaaaaggcggtttctggacacagaggtacgcaaattcgtggaccgtcttgcgcaggacgccgcctcggcagaagccccgaaaccgcgccctgtgatccacaagaagaacgtgaagcggcgcttcagctaa	MTDATTTEYKLIGYPEAVQILHEKGLTDLDSEWLRGQADRGKLPSTVIAKKRRFLDTEVRKFVDRLAQDAASAEAPKPRPVIHKKNVKRRFS
fig|6666666.555688.peg.210	peg	124187	123027	-	hypothetical protein	atggcaagtatcaccaagaaaaccgacgggaagtaccgtcttcgttacaagggtcccgacggcaatacgatcaacaggacgttcgcgcgtaagcgcgatgcggaggcgttcaaggccgaggtgaccttgctggagcagagggttcatggcgacgggaagttcgagttcagccccatgcgctactgcgagttggtcgatgagtggctaacggctgcggaggcaggggatcgggataacaaagctcctctcagcccgcaaaccctccgagggtacatcgggtattgccgcaatcacttgatccctctccttggcgattgtcttctcaaagatatcacgtccacaaaggttcgagaaatccgatctgagctgcttgagcgccttccggcccggtcgtctgcg…	MASITKKTDGKYRLRYKGPDGNTINRTFARKRDAEAFKAEVTLLEQRVHGDGKFEFSPMRYCELVDEWLTAAEAGDRDNKAPLSPQTLRGYIGYCRNHLIPLLGDCLLKDITSTKVREIRSELLERLPARSSANQALNVFKGSLSYAVEAEHMPTNPAESITIKMAKGRVDISGDDPDLEEAVIIPDRSDVRKMCHAAVMLRDTHNHKQVREAWQKYAAMFFTLLMTGARSGEMRALRWRDFDFEAMRVHIRRNADAQTSEIIPPKWHSVRSVPLHPELAGHLERLRTPDNDPNEEVFSGVQSGKIPPHSHIYNRMWMRLLRAAETRHYKLHHLRHYYASRLIADGVDIKKVSKWMGHHSVAFTLDQYGHLFPEDTDDAFASVSFS
fig|6666666.555688.peg.211	peg	124522	124250	-	hypothetical protein	atgctcttggcggcatgtgaccgccccgagccagagacggtcgaaaagccctatccagtgtcggtttatgtcccggacgagctgctctcttgtccgggccttcccgctgtgccgggccctgacgcgacccagcgtgatgtcgctgactatgtcgtcgttcttcatgctgtcgcgaaggcatgcaaagtcaacctgagcaccgtgaaggggattttgaaagaacacataacggacgtctctgcgcaccgggtgggagggtcaacgccgcgttag	MLLAACDRPEPETVEKPYPVSVYVPDELLSCPGLPAVPGPDATQRDVADYVVVLHAVAKACKVNLSTVKGILKEHITDVSAHRVGGSTPR
fig|6666666.555688.peg.212	peg	124877	124503	-	hypothetical protein	atgccggtttttatcctcagcttccttcgtgggcttaacctaaaaaacgtcttgtatctgtgcggggtcgcagggctcgcgttcacgatttacaccgccgccatgtttatcaaagacaagtatgaggccgaggcggaagtcactcggctggagctagtggtggatggatacaaggaatctatccgggtcctcaaagaggcgaatgcccagaaggaccgggcgctcgccgccgctgacgcggcccgtgccgaactggaaaaccagcgtgaaatttatcagtcaattcgccgcgatgcggcatcagccccggagaaagatgatggtacggtcgctcctgttttgcgccgcgctctcgatgctcttggcggcatgtga	MPVFILSFLRGLNLKNVLYLCGVAGLAFTIYTAAMFIKDKYEAEAEVTRLELVVDGYKESIRVLKEANAQKDRALAAADAARAELENQREIYQSIRRDAASAPEKDDGTVAPVLRRALDALGGM
fig|6666666.555688.peg.213	peg	125218	124877	-	hypothetical protein	atgatgagtactgggagcccccgcggctacaacagcgttcctgaggcggtgcagcagcctgtgtgccgcaggaggcgtgcgcggttcattgcgactgtggtagggttctgtctcgtgacatctgcaatgttcaccggcgtcgtggcatttggcgtcgtggacacgcttttcatgcctatcgtcgagctgtttatctccggcatgatgagcctcgccatggcaacgacgctggcctacgttgggggatcggtggttgactacaacggcggcgtcaccaacatgttccggcgctctcccaatcgtggggattacatcctcccggatacgggggcccgaggttga	MMSTGSPRGYNSVPEAVQQPVCRRRRARFIATVVGFCLVTSAMFTGVVAFGVVDTLFMPIVELFISGMMSLAMATTLAYVGGSVVDYNGGVTNMFRRSPNRGDYILPDTGARG
fig|6666666.555688.peg.214	peg	125695	125225	-	hypothetical protein	atggctttggcagaccttctgacccccgactctgatgtgcaggaggccaaggacactctgacgcggacgtttcacaaccttgcgaacgcggcaggcgagtacgcccgtgcatctcttggggcggcaaccaccgttcttgagatcgcaatggaagggggcgtatgcgcggaggcctacactccctacacagacatcaccaaatacgaccgtctcgcgcggcgtatcatggaaaatctgacggacatcacggccctccttctggcggtaaacgggagcgaggacgactacgctaaccgtgcgtatgaggaccacctgagcgagatgtccaagatcgacgagacgagcgcaatgctggaagcttccgcagcccgcctcacgcttatcaatcgtgcgctaccg…	MALADLLTPDSDVQEAKDTLTRTFHNLANAAGEYARASLGAATTVLEIAMEGGVCAEAYTPYTDITKYDRLARRIMENLTDITALLLAVNGSEDDYANRAYEDHLSEMSKIDETSAMLEASAARLTLINRALPSNPQPAARFDASIFRANDGAEER
fig|6666666.555688.peg.215	peg	125982	125674	-	hypothetical protein	atgttctctatgcaagcaattgcgaacaaggaggacatccaaaattacctatgggtgccgcttcggatggcaacttgcgtgctgaactatgcgactggtggtccccttcatgaacctttctgctcccgtgtctggcgctgctgggctcgggggaattcaccgcagtgggtctgggagaccctctaccggacaatcgacacctatttgttcttcttcgatcctgatcattgctggaagcagttcgtcaggacttcggagcgaggcgtacccaacaagtggagcattgcatggctttggcagaccttctga	MFSMQAIANKEDIQNYLWVPLRMATCVLNYATGGPLHEPFCSRVWRCWARGNSPQWVWETLYRTIDTYLFFFDPDHCWKQFVRTSERGVPNKWSIAWLWQTF
fig|6666666.555688.peg.216	peg	126787	125996	-	N-acetylmuramoyl-L-alanine amidase (EC 3.5.1.28)	atgcagattgaaaaccaccgcttgcggggcgcggtcaatgccccgtctccgaaccacgggggcgtcattgtcccccgttttgtcgttatgcactacactgccggatggagcgctggtagcgccattgagacgttctcgcgccgaagctcgaaggtgagtgcgcaggtgaccattgacacggatgggaggatttaccagcacgtgcctttcaatgtgaaggcgtggcacgcgggcccgtccacctatgcagggtacagcggccttaacaaccacagcatcggcattgagctggtaaatcccggctaccttcgaaagctggaagatggcagctacatggacgcctatgatcgccgccactctgctcaggacgttgggccggttgtagcgtctaagcaccgt…	MQIENHRLRGAVNAPSPNHGGVIVPRFVVMHYTAGWSAGSAIETFSRRSSKVSAQVTIDTDGRIYQHVPFNVKAWHAGPSTYAGYSGLNNHSIGIELVNPGYLRKLEDGSYMDAYDRRHSAQDVGPVVASKHRRVGSGTFYWPAYTKAQIEAAEALTAELIDAYDIIDIVSHEEIDTRGWKTDPGPAFPMNRFKRLLGDRGNDVVNYEVTASSLNVRYGPGTDFNIASRLSRGAVVTEEYRTGDWVRISSDHWVHGGFLRRMM
fig|6666666.555688.peg.217	peg	127812	126841	-	hypothetical protein	atggcaatcgttttcgcttcgaacgacgcggcagacttcgatgtcacgatggaaacgcatacggacaccaatttcttcgacccttctctcttgtcccgagggatgcggcttgcgtcgacatctggatcatccaaccccttcgggatcaccctttcggaagccactacaggcgacatgtggatgcattttcggatgtctcaccccggggtaaacgggaatgctgatgggaccttcctatcagtgatggacgcatccggagtggaccttgcagagttcaatctcgtcaacggggaggtagcagcgttcgcatacggtgactccaatatgattggctcatatgcccccttgggggctcctgatgtagtccagaccttcgatgtgaagattgcagtgggcgtc…	MAIVFASNDAADFDVTMETHTDTNFFDPSLLSRGMRLASTSGSSNPFGITLSEATTGDMWMHFRMSHPGVNGNADGTFLSVMDASGVDLAEFNLVNGEVAAFAYGDSNMIGSYAPLGAPDVVQTFDVKIAVGVNIEVEMYIGGALMTTATVPNSGGKLTPRYIRFDMRDFAQVNAYYYFSEFIIADGESTLGLRLSELRPNTDGTYMDGVGTTASLSDGNSATGVTLGSVGQKRSWTPTAYAGPASPAVHSVISSAAMRIGGGDITKARHFLRIGGADYPGADKAPPEYVGPLMEVWSVNPATGLPWAEADLSGFEAGFEARP
fig|6666666.555688.peg.218	peg	129647	127818	-	hypothetical protein	atgctctatctcctcctttcctcagtggcgtcgtccgccatcaatgcggttcttcccggggtccgtgtgatcccggcgattccacattctgcccctatggcttcatattggcgactgcgcctcgttggggggaagtcgtctgccgcttttgtgcttggctctatcgagtttcgagacgcaatcggaggggcaaatatcgccacaggaggcaccccccttgcaagcggggaattggcagggtttgaaaaggcaaatgcgtttgacgggagctccgcaacttcttggaaggtcgcccgaccgccttcagaggcttggatcgggtatcacttctcgtctcccgtttcggtgcgagaagtagcgcttctggccgcatctcccgataactccgaatcccccgtc…	MLYLLLSSVASSAINAVLPGVRVIPAIPHSAPMASYWRLRLVGGKSSAAFVLGSIEFRDAIGGANIATGGTPLASGELAGFEKANAFDGSSATSWKVARPPSEAWIGYHFSSPVSVREVALLAASPDNSESPVAFLLEYSSDAISWNLMEVFHAPSDWSSADFPVGSGAIDTSVVYGSGGGVTSLPDEVIGNVYQAEQDFTITRVHLRLNANRYAHAAILAVRPGTYEITEVIAVSEPSSLGGTMTLGVDPSYIRAGEHFAVVAFSAEQSSSKNIAVRKVDTDHHPGIATPVGSFLQPSKDLSVGAVPSGASETGNSLISFEAVYRNGVGSFPSGHFRVPGYVPIPSGWYSPEEVTVDGNGVVTSIANLGWRGPAHAATPESGKEVTIASNFRFWGDRP…
fig|6666666.555688.peg.219	peg	131182	129647	-	Phage tail fiber protein	atgcctctgggaaagactcccatcctccagaatgagcttatggccgagggggacaatcagaaatatcttctgttcaatgatgcattggtggcacttgaggacgcatccaaccggtcgctacccattaatctttccgccaacgacgtcgcgttgacggaaacgcagaccacccgcttcgctgttatcgagtgtggcgggaacacaactgcgcgcaccctcacgatcccaatttctgtggggtctcctccggtcaccacaaaccgagtcctcgccgtacgcaacacgggtacggcatcgctgacggtcacgcacaacaactcgggggccgatatcaccgtgcctgcagggtccacgtcgctggtgtactgcaacgggaccgacattatttcattgggtggc…	MPLGKTPILQNELMAEGDNQKYLLFNDALVALEDASNRSLPINLSANDVALTETQTTRFAVIECGGNTTARTLTIPISVGSPPVTTNRVLAVRNTGTASLTVTHNNSGADITVPAGSTSLVYCNGTDIISLGGVSNAATFPIRSDGSEVVSALRALNFVGTGFTIVDSGSGTATIEFTIPTTLLGMTDTPGDFGGHAGKVLAVSATEDGVEFIANPGMTDASVKMAYENNADTNAFTDAEKTKLSSVEPNATADMTGAEIKAAYESEANTNAFTDAEKAKLATVDSSLFKGTFLTEGALTSAHPTAALGSYAYVDAGIGVDVVMYIWDDDDSTWVANSGGSSGGTETAASVKTKYESNADTNAFTDAEKTKLSSVEPNATADMTGAEIVSAVNSELGGT…
fig|6666666.555688.peg.220	peg	135152	131253	-	hypothetical protein	atggcgtctagtgttggacggattgcactcggtgtggtcggtgccgtcatcggcgcaccgtttggtctttccgctattggtttctctattggttcggcactcggggggatgtttttcgccccggatggtccgaacgtagaaggacctcgtcttggtgatacgacggtctccgcatccagtctcgggaaggtaatcccggagcacttcggtgttacgcgcacttccggcaacgtgatctggtctgccggattgaaagaagtcaaaaaagaggaaagcaccggcggcggcaagggtggcggcggaggcgggacctcaacgacatatgactactacgcctctttcgcgactgcgctggggcgtggtccggcttccacggtccgcaagatttgggcggatggt…	MASSVGRIALGVVGAVIGAPFGLSAIGFSIGSALGGMFFAPDGPNVEGPRLGDTTVSASSLGKVIPEHFGVTRTSGNVIWSAGLKEVKKEESTGGGKGGGGGGTSTTYDYYASFATALGRGPASTVRKIWADGKLIYDGTGDSDTDNSKYTWRLIEGAQDQEPDSLIAESINRRLAGMDDVNAGDQPQAVYTTMNDLIIKAQSSHEGRSQLYAAGLVQIKANAETSLGDGEVPDYGFTPAYNGLAIIVFDEIPLADFGNRIPNITAEVVWEGAYSGNGQDDADGEDGAVPPTGVDVQEIASTPVPEGLMAMDPFNKKVFTSAGNTVRRFTSEGRGEDRQKVIPEDGLTPDQWTSFRNVLRDTSSDADVYRKVYYPEAHEYGYSVERLLCTLPNGDVVAK…
fig|6666666.555688.peg.221	peg	135585	135142	-	hypothetical protein	atggatgtaactgcagacgatattgtggcatacgcgcgtacttggattggcgcgcgctggcggcatcagggccgtggagagacggcggatcgtgggattgactgcgcgggacttcttgtgaagaccgcggaacacttcgatctcccgcatgaagacatgatgggatatcggcgcgacccttcccgggacttcgtccgacagattcgacgattcactgacccctctaaggacgtacttcacggcgctatcgggattttcagtgactctgtgcagccctgccacacgggtattttcgccgtagaaaacggtcgcatcaccgttatccactcagaggcgtctcctcgcgggcggtgccacgaacaggggttcgataactcgaccccgtctatgaaggatcgg…	MDVTADDIVAYARTWIGARWRHQGRGETADRGIDCAGLLVKTAEHFDLPHEDMMGYRRDPSRDFVRQIRRFTDPSKDVLHGAIGIFSDSVQPCHTGIFAVENGRITVIHSEASPRGRCHEQGFDNSTPSMKDRLVAIRLFKEVDYGV
fig|6666666.555688.peg.222	peg	137651	135585	-	hypothetical protein	atgaagaccacaagcaatgaattccgcgaacaccttgatggtgaagtaacggctgtctgcacctgctggaagatcaagcggcgtgatggagtggtcctgcgctttacggacgctgatcaggacgtgaagcgcggcggggcagtgtatcgatccatcggggcctacaagcgttctgcaatcgaatccacctctgacctttccgttgacaaccttgaagtatctgggatggcaactgatctcgcgctccctgttgaggagctgcgcgctggggcctatgaccacgcagagattgaggtcttcatgacttcttggctgcagcctatcggtgggcggctgcgtcttcgtaaggggttctttggcgaagtgcgcgttctgccgaacggcaccttcacggtagag…	MKTTSNEFREHLDGEVTAVCTCWKIKRRDGVVLRFTDADQDVKRGGAVYRSIGAYKRSAIESTSDLSVDNLEVSGMATDLALPVEELRAGAYDHAEIEVFMTSWLQPIGGRLRLRKGFFGEVRVLPNGTFTVELRGIMQRLAHTFTDTYSSTCRHDLGDVGCGVPLSGGLRQEGAHYPFPILDAGFEEVGRVGLGASYTWYNPVNEENLLDSGSTYSGTYAARGSTLGGRLQQDVSLLSMDEEFLDHLDSKQVELFLHGWRQDDGDEGRVTARFLDGQMRELRAESGSMGANGGFITLPEVRVVGDWTVEMWLNPSEIDTHSLWSYRQGNVNEDTLRVLYYDSVGKKLLYRAHEDGDVVEEHLAEIPFKEKVGEWYHTAVVSEAGVLKIYVNGELMFTG…
fig|6666666.555688.peg.223	peg	138574	137648	-	Gene Transfer Agent (GTA) ORFG12	atgacggcggatgcatttcctcgcccgtaccttgtattgggtccgggcgggagcaattggagcactcggggataccacatcctctctcaggagggagggtcatcgcagcagcacgcgtatgtattggcctccacggggagtggggttatctccggctcccccagcctgcagtcctacgcggtattgtcgaacccttcgtcggtaaccgccaagagggcatatggtgccattcggcatgacgtgtcggtccatagcctacgagggtacgtggttctgtccacgttttaccctccctatgaagagctcgatgttgaatacgcgttctgtgagcgacagttccctgtttcagtatcctacgggtcgtctgggggcccggggttcaagacctcgattttctcg…	MTADAFPRPYLVLGPGGSNWSTRGYHILSQEGGSSQQHAYVLASTGSGVISGSPSLQSYAVLSNPSSVTAKRAYGAIRHDVSVHSLRGYVVLSTFYPPYEELDVEYAFCERQFPVSVSYGSSGGPGFKTSIFSVDSGIVHANPEWERLRARYEIEFDQCPREDIEQVENFFYGMRGKAIGFRFKDWNDYQIVNQNVVVGDGNSKEFQLFKRYRSGGNVFDRMIRKPVRNQLGTLTLDGQEMILNRDYYLNYTNGAIVFNEAPPAGSIGHLDYAEFDVPVRFDTDELSVSAEDFNQYSISSLSMIEVLV
fig|6666666.555688.peg.224	peg	139565	138588	-	hypothetical protein	atgcccgaaattctactctgcggcgcggaaggcgagcagttcctttacgaaaacacactcgatctgcgcggcgcggacgacaagcgtcggggctctgtgaaggttgagctgggccagcagatgttccggcagttctcgggaagctactccgatttctgggtgcattttcgtgtgacctgtacggaaacgcaccacaaccgccattcaggaattcttatggaaatccggtcgggtgtcgagcctatcgctcgcctttactccgaggcgatggacgacaccgactacgtcgattttcggtttgatgccgcggatagcggcggatacgtcgagggaccggctttcgcccacggtctcgaagacttcgtcaactacgacatccgagtacagaccgatggggga…	MPEILLCGAEGEQFLYENTLDLRGADDKRRGSVKVELGQQMFRQFSGSYSDFWVHFRVTCTETHHNRHSGILMEIRSGVEPIARLYSEAMDDTDYVDFRFDAADSGGYVEGPAFAHGLEDFVNYDIRVQTDGGTRTVSFYRNEVLRYQVSYAGVSGLPNAVQFNSRTNWVNEDETFYQDIIVTDGLPTVGMELATLVPSAVGSYSDFTNDYTAIDDAGYDQSTVISTASAGDRESWFFSDPEFNLGDKVIYGVAVTTVAQTDLLGTISDFEPFLRIDGTNYPAAQLGANNVAPNAYTVVYTSNPATTNPWQQEELVGLESGLRSV
fig|6666666.555688.peg.225	peg	140988	139642	-	hypothetical protein	atgattggtttccacgaagtccggttccccgaggacgtaagctggggaagccgcggaggtcccgtctacaagacgcaggtatttacctcacatcgcggttatgaaaagcgcaacgtcgactggtcgcagccgatgatgcagttcaatgcggcgtacggcatcaagacggatgcccacatcatggatgtgttgaatttcttcaatgcccgtcagggcaggctgttcggttttcggtacaagaactggtgcaactaccggatcaaggaaggcgtgatcgcaacgggcgatgggtattctaagcgtcttcctctgtggaagttttatggcttcgcggggagccgacactacaagcgtcttcgcaagattgttcgagggtctgtcagtggggttcaggtaggg…	MIGFHEVRFPEDVSWGSRGGPVYKTQVFTSHRGYEKRNVDWSQPMMQFNAAYGIKTDAHIMDVLNFFNARQGRLFGFRYKNWCNYRIKEGVIATGDGYSKRLPLWKFYGFAGSRHYKRLRKIVRGSVSGVQVGVEPVVEGVDFRIDYDAGEIVFNDPVGYGIPVRAINLEFDEPVRFEEDSVENVIEQYNNNALNNLAMVSVRGSFSAGSAFSPDRSETGKPDDLYGRTMLLLNFDGSEGATETIDHSVIQNPVTFHGGARITTDGFRHGNSSLRLGGNGHVTTLGSPYQPKGLPFTVEMFAQRPTDGALIQPLVSLWEEPTGQRSWSLRYSVETQRIEFIASNNGVNERTIISHPWESVQGHFDHVSVDRLVSGWYVLRINGIVKQTARDTQPLHAST…
fig|6666666.555688.peg.226	peg	146476	141029	-	hypothetical protein	atggcagatactcacgaacttcgcctcaagattgacgcggctgctgcaaagcgcggcagtcgtgaatttactgccgcggttgaggcagtgaagcgggccgttcgtgacctcgaacgggatagcacgggggctttcactaagctccgtaagaacctcgatgcgctctcgaagaacggtaagatgaagtttggggtggatcgtcagtcgatccgcaacctgaacgattttgccaaggcccagcagcagatcgtcagcgcgaccactgcatcctctaaagggatcaagaccctcgtatcaacaatgcggggactttcggattcctacagcatggcccggaagacttctgagggttttgctacttctattctcaaaaccaactccgcactgaatcggcagatt…	MADTHELRLKIDAAAAKRGSREFTAAVEAVKRAVRDLERDSTGAFTKLRKNLDALSKNGKMKFGVDRQSIRNLNDFAKAQQQIVSATTASSKGIKTLVSTMRGLSDSYSMARKTSEGFATSILKTNSALNRQIQLASQARSAVRQVRTAPASTVDSSVSGASAKAAVDLSKEFATLRKSAVAASSALAKAFRAIEKGAGGGANETKRVNDQLARMANLQLSSAAAIRRAEQEAVRLSARLKQIGDTSGATAVNQSLIKLKATLSGGVGSALDLRKAMDQFAQSTNNAKIRISQFNATQTAASAEAKRLAAAQKANAAAARETERNMRSLAGANNASKQAMDRATGGMRGLENAFSASFQAGSLFRTMLGSITFGTFTQSVFAAGDALQQFKVSMEVAMG…
fig|6666666.555688.peg.227	peg	146652	146485	-	hypothetical protein	atgcatgcctacaccgagctgacgggacgaaccgagcatcgctacaggcatcagcttctacgtttcattccgccgctcgaccgatacttcctcaaggacttctacgaccgccagcaggcggagatggagaaggcacagaagaaggcagcggcccaccgtaagcactga	MHAYTELTGRTEHRYRHQLLRFIPPLDRYFLKDFYDRQQAEMEKAQKKAAAHRKH
fig|6666666.555688.peg.228	peg	147314	146877	-	hypothetical protein	atggctgacaagcccaagttcaagacgaacatccacgcaattttccagaccgactccacccttgaagaagatggggcatgggttgaagtcaatggcttctatggcctgaatatcaaggtgcgccgcctgcgctctgaagcatccatgaaggcttacgagcggatcgtcgtagagacgttcggcgaagggaagcttcgcaccccgaacgacatcaacaaggaccagtcgctcgaaatcctcaagcgtcagctcgcggaagcggttctgatcgactggaagaacctgcgcgacactgagaccggggaagagattccctacagcgtggaaacggcgctcgaattgatggaaatcacggatttccgtgagtttgtttatcaggccgcatccgagcgcgacacc…	MADKPKFKTNIHAIFQTDSTLEEDGAWVEVNGFYGLNIKVRRLRSEASMKAYERIVVETFGEGKLRTPNDINKDQSLEILKRQLAEAVLIDWKNLRDTETGEEIPYSVETALELMEITDFREFVYQAASERDTFRGKADAEAEGN
fig|6666666.555688.peg.229	peg	149065	147452	-	hypothetical protein	atggtctcggcgatcaccgaagtatccgcaatgtccagcggtgatatcaattttgaacattcggcaggcgcgcaggacgagttccttgcggcgttcctgatgggggcatggtcccgcccgatgtctcgtgactttttcaaggggcagacgatctccgtatcgggcaccaatgaggtaacggtggcgggcaaggatgtcactgggtatttgtccgtgggacaccgcatcaagctggccggtttcgtaaacgcccagaataacgggtacttctccgtatcgtcggtgtccgcaagcggcgcggacacggttatcactctggttgagaacacgctcgtggcggaggcaggtactgttcgttcgcgcttgttcgatgcgaacgatgtcgtcgtcctgaacaac…	SPPEVSKEAFTVSFADANRASIRVIEETTWGTTPGSGATREVRLTSSSLSAEKETVISDELRADRMVSAITEVSAMSSGDINFEHSAGAQDEFLAAFLMGAWSRPMSRDFFKGQTISVSGTNEVTVAGKDVTGYLSVGHRIKLAGFVNAQNNGYFSVSSVSASGADTVITLVENTLVAEAGTVRSRLFDANDVVVLNNTSIEATATGFSGTGAFATAIAAGQLKVGQKIFVEGLGFEAGTIVASDVLSTLVLTISDGANSAQLTAGTDYSVGVDAATDAEALAAAINALRVQAVGAVNVKAVASAGTVTVTNVNVTGGAITEDVVDANATVTGFSGGVSDVRGTYTITSLSNDLIATNPAPAGIVAAGAPVTIKGSMLRNPGAVDEIIQRKFTIETAFN…
