# Supplementary material for: Discovering the Molecular Determinants of Phaeobacter inhibens Susceptibility to Phaeobacter Phage MD18
Source: mSphere. 2020 Nov 4;5(6):e00898-20. doi: 10.1128/mSphere.00898-20 (PMC7643831; doi:10.1128/mSphere.00898-20)
Supplement: TABLE S2 [file mSphere.00898-20-st002.xlsx]

## Sheet: Supplementary Table S2
amino_acid	codon
Cys	TGC
Glu	GAA
Glu	GAG
Met	ATG
Met	ATG
Pro	CCG
Met	ATG
Arg	AGA
Tyr	TAC
Phe	TTC
Val	GTA
Val	GTC
Asn	AAC
Lys	AAA
Cys	TGC
His	CAC
Asp	GAC
Arg	CGT
Undet	NNN
Gly	GGA
Gln	CAG
Gly	GGC
Ile	ATC
Leu	CTC
Leu	CTG
Leu	TTG
Undet	NNN
Trp	TGG
Thr	ACC
Arg	AGG
Thr	ACG
Pro	CCC
