# Supplementary material for: Discovering the Molecular Determinants of Phaeobacter inhibens Susceptibility to Phaeobacter Phage MD18
Source: mSphere. 2020 Nov 4;5(6):e00898-20. doi: 10.1128/mSphere.00898-20 (PMC7643831; doi:10.1128/mSphere.00898-20)
Supplement: TABLE S3 [file mSphere.00898-20-st003.xlsx]

## Sheet: Supplementary Table S3
Ordered_locus_name(OLN)	Wetmore_et_al.2015_description	RAST_description*	start	end	strand	overall_fitness
PGA1_c01150	transcriptional regulatory protein ChvI	DNA-binding response regulator ChvI	108581	109282	+	6.16697
PGA1_c01160	sensor protein ChvG	Sensor histidine kinase ChvG (EC 2.7.3.-)	109316	111028	+	6.39591
PGA1_c02780	Membrane-bound metallopeptidase	Peptidase, M23/M37 family	267155	268339	+	3.45883
PGA1_c03500	putative cell division ATP-binding protein FtsE	Cell-division-associated, ABC-transporter-like signaling protein FtsE	337993	338670	+	3.18359
PGA1_c03510	protein insertion permease FtsX-like protein	Cell-division-associated, ABC-transporter-like signaling protein FtsX	338667	339566	+	3.23227
PGA1_c06060	Flp pilus assembly protein, protease CpaA	Type IV prepilin peptidase TadV/CpaA	620846	621352	-	3.19055
PGA1_c06070	hypothetical protein	Flp pilus assembly protein TadD, contains TPR repeat	621372	622220	-	5.21755
PGA1_c06080	hypothetical protein	Flp pilus assembly protein TadD, contains TPR repeat	622261	622863	-	2.47098
PGA1_c06090	type II secretion system protein F-like protein	Type II/IV secretion system protein TadC, associated with Flp pilus assembly	622867	623847	-	5.04729
PGA1_c06100	type II secretion system protein F-like protein	Flp pilus assembly protein TadB	623858	624826	-	4.84138
PGA1_c06110	Flp pilus assembly protein, ATPase CpaF	Type II/IV secretion system ATP hydrolase TadA/VirB11/CpaF, TadA subfamily	624826	626271	-	5.25096
PGA1_c06120	Flp pilus assembly protein, ATPase CpaE	Type II/IV secretion system ATPase TadZ/CpaE, associated with Flp pilus assembly	626301	627533	-	4.62016
NA	hypothetical protein*	hypothetical protein	627567	627707	NA	2.28529
NA	outer-membrane lipoprotein precursor*	Outer membrane lipoprotein precursor, OmpA family	627734	628369	NA	4.54882
NA	Type II/IVSS secretin RcpA/CpaB*	Type II/IV secretion system secretin RcpA/CpaC, associated with Flp pilus assembly	628380	629786	NA	5.30442
PGA1_c06150	Flp pilus assembly protein CpaB-like protein	Flp pilus assembly protein RcpC/CpaB	630014	630874	-	5.29894
PGA1_c06170	hypothetical protein	Flp pilus assembly protein, pilin Flp	631293	631478	-	5.265
PGA1_c08700	hypothetical protein	ABC-type dipeptide transport system, periplasmic component	896851	897450	-	4.73832
PGA1_c08710	TadE-like protein.	Flp pilus assembly protein TadG	897454	898014	-	5.4395
PGA1_c08720	hypothetical protein	hypothetical protein	898011	899693	-	5.27779
NA	N-acetylmuramoyl-L-alanine amidase*	N-acetylmuramoyl-L-alanine amidase (EC 3.5.1.28)	2107483	2108760	NA	3.07885
NA	CPN protein*	CPN protein	2482842	2485169	NA	4.22931
*Color indicates shared functional category
