# Supplementary material for: Discovering the Molecular Determinants of Phaeobacter inhibens Susceptibility to Phaeobacter Phage MD18
Source: mSphere. 2020 Nov 4;5(6):e00898-20. doi: 10.1128/mSphere.00898-20 (PMC7643831; doi:10.1128/mSphere.00898-20)
Supplement: TABLE S4 [file mSphere.00898-20-st004.xlsx]

## Sheet: Sheet1
Primer Name	Sequence (5’ > 3’)
Barseq_P1_PCR1	TCTTTCCCTACACGACGCTCTTCCGATCTNNNNNGTCGACCTGCAGCGTACG
Barseq_P2_PCR1	GTGACTGGAGTTCAGACGTGTGCTCTTCCGATCTGATGTCCACGAGGTCTCT
Barseq_P1_S510	AATGATACGGCGACCACCGAGATCTACACCGTCTAATTCTTTCCCTACACGACGCTC
Barseq_P1_S511	AATGATACGGCGACCACCGAGATCTACACTCTCTCCGTCTTTCCCTACACGACGCTC
Barseq_P1_S513	AATGATACGGCGACCACCGAGATCTACACTCGACTAGTCTTTCCCTACACGACGCTC
Barseq_P2_N720	CAAGCAGAAGACGGCATACGAGATAGGCTCCGGTGACTGGAGTTCAGACGTG
Barseq_P2_N722	CAAGCAGAAGACGGCATACGAGATCTGCGCATGTGACTGGAGTTCAGACGTG
Barseq_P2_N723	CAAGCAGAAGACGGCATACGAGATGAGCGCTAGTGACTGGAGTTCAGACGTG
